# Supplementary material for: DNA damage in embryonic neural stem cell determines FTLDs’ fate via early-stage neuronal necrosis
Source: Life Sci Alliance. 2021 Jun 15;4(7):e202101022. doi: 10.26508/lsa.202101022 (PMC9715434; doi:10.26508/lsa.202101022)
Supplement: Supplementary file 1 [file LSA-2021-01022_SdataFS1.xlsx]

## Sheet: SupFigS1
Supplementary Figure S1
SupFig S1D
	1M				3M				6M				12M				18M
	B6	VCP-KI #1	VCP-KI #2		B6	VCP-KI #1	VCP-KI #2		B6	VCP-KI #1	VCP-KI #2		B6	VCP-KI #1	VCP-KI #2		B6	VCP-KI #1	VCP-KI #2
#1	15.12	13.02	14.89		26.79	22.95	27.64		29.54	31.58	29.55		33.45	34.76	36.54		31.03	38.64	37.69
#2	14.03	16.58	18.43		20.75	21.09	21.39		32.01	29.34	31.24		32.57	33.29	33.2		35.76	43.54	43.02
#3	15.43	19.43	19.53		24.56	25.66	25.43		31.2	33.47	27.67		31.2	35.31	37.7		33.31	37.12	41.23
#4	17.04	11.54	17.66		27.52	24.79	21.09		33.21	31.03	26.75		28.56	41.34	39.61		35.32	36.87	36.56
#5	16.52	16.85	16.93		20.85	28.69	24.59		29.46	24.95	31.23		31.84	36.54	33.2		35.21	38.98	37.86
#6	15.43	17.69	18.99		30.45	27.98	26.51		24.31	26.58	28.46		35.43	35.61	35.64		29.21	39.51	35.71
#7	18.93				24.68				25.68				33.12				37.65
#8	16.49				27.5				24.32				35.21				33.34
#9	19.24				21.86				29.12				36.7				32.12
#10	18.54				24.53				33.12				35.45				30.12
average	16.677	15.8517	17.7383	average	24.949	25.1933	24.4417	average	29.197	29.4917	29.15	average	33.353	36.1417	35.9817	average	33.307	39.11	38.6783
SEM	0.556257	1.21545	0.683805	SEM	1.00633	1.18663	1.09624	SEM	1.07315	1.31253	0.758969	SEM	0.77414	1.12837	1.03314	SEM	0.85693	0.983199	1.15911
t.test		0.556115	0.253613	t.test		0.877943	0.73897	t.test		0.865135	0.971982	t.test		0.069968	0.0680791	t.test		0.000839633	0.00376683
