# Supplementary material for: DNA damage in embryonic neural stem cell determines FTLDs’ fate via early-stage neuronal necrosis
Source: Life Sci Alliance. 2021 Jun 15;4(7):e202101022. doi: 10.26508/lsa.202101022 (PMC9715434; doi:10.26508/lsa.202101022)
Supplement: Supplementary file 2 [file LSA-2021-01022_SdataFS3.xlsx]

## Sheet: SupFigS3
Supplementary Figure S3
SupFig 3a
Open-Field									Elevated-Plus-Maze									Morris-Water-Maze
1m		3m		6m		12m			1m		3m		6m		12m			1M										3M										6M										12M
C57BL/6J	VCP-KI	C57BL/6J	VCP-KI	C57BL/6J	VCP-KI	C57BL/6J	VCP-KI		C57BL/6J	VCP-KI	C57BL/6J	VCP-KI	C57BL/6J	VCP-KI	C57BL/6J	VCP-KI		day1		day2		day3		day4		day5		day1		day2		day3		day4		day5		day1		day2		day3		day4		day5		day1
7505.3	4817.5	3426.3	5466.3	5203.2	7278.9	3374.8	6499.8		2	3	8	7	0	-4	3	11		C57BL/6J	VCP-KI	C57BL/6J	VCP-KI	C57BL/6J	VCP-KI	C57BL/6J	VCP-KI	C57BL/6J	VCP-KI	C57BL/6J	VCP-KI	C57BL/6J	VCP-KI	C57BL/6J	VCP-KI	C57BL/6J	VCP-KI	C57BL/6J	VCP-KI	C57BL/6J	VCP-KI	C57BL/6J	VCP-KI	C57BL/6J	VCP-KI	C57BL/6J	VCP-KI	C57BL/6J	VCP-KI	C57BL/6J	VCP-KI
6350	5339.2	6455.7	6834.8	4592.4	10303.2	2170.5	5966.3		3	0	8	2	6	-30	6	3		60	48.25	57.5	17.125	31.375	6.5	13.375	9.125	47.875	6.875	46.4	56.625	12.5	32.25	27.2	14.5	28.5	19.25	14.6	12.375	44	60	55.9	55.625	17.4	53.625	8.25	60	12.6	17.75	52.875	40.125
6011	5099.8	5231.5	4865.5	5371.7	8321.3	3499	3903.9		8	-2	4	2	1	1	5	7		39.75	59	44.5	26.625	26.25	9.875	22	18.125	4.5	7	27.2	58.875	17.2	47.5	9.4	35	3.5	37.625	3.8	33	43.8	60	25	52.25	7.4	32.5	7	60	19	31.5	33	34.875
5567.3	4963.4	9336.1	7281.4	5372.2	5038	4728.4	5938.5		13	6	4	0	9	8	5	5		49.875	58.5	20.625	20.5	42.05	25.5	11.175	20	7.075	4.75	60	60	23.4	17.875	10.4	24.875	10.4	16.875	8.8	5.625	41.5	60	20	35.625	10.6	22.875	11.2	25	6.1	5.75	51.75	50.875
8276.6	6429.1	7890.4	8828.7	4678	5540.2	4895.9	4420		6	6	5	-7	-2	-4	0	11		50.875	45	33.5	29.875	9.625	29	14.125	22	5	20	60	47.375	47.8	38.625	23.5	36.75	19.8	13.875	35.2	12.25	48.8	53.75	31.9	37.875	24.6	23.5	6.1	38.625	4.6	4	60	27.75
4993.2	5537.8	7890.4	6818	5109.1	6360.1	5104.9	6589.5		3	4	-3	-4	1	17	0	21		39.875	55	10.125	40	13.75	35	5.375	20	46.75	16	60	60	34	60	32.4	21.25	60	21.5	50.9	49	58.4	39.25	60	59.5	9.5	24.375	9.4	7.25	9	33	40.875	52.625
5059.1	6145.6	6364	17532.2	6489.7	6363.7		3953.3		-9	3	-2	-4	3	4		10		38	48	24	51	21.75	36	25.5	27	3.25	21	47	41.75	37.5	15.5	39.2	6.5	26.2	5.125	35.4	4.75	60	51.375	17.9	18.125	15.5	4.125	12.8	12.75	13.1	2.5	53.375	58.375
5217.8			6237.6	3340.1	8968.3		4113.6		0		4	2	6	-2		4		56.75		50.25	45	33.125		5.625		30		34.625	60	48.25	60	17.75	22.5	19.75	38.75	28.875	22.375	41.5	42.625	19.9	46.125	11.4	48.375	18.8	11.875	11.4	21.875	60	46.625
5353.4			6228.5	6969.8	5101.4		7022.1		2		16	9	5	10		0		29		30.875		40.25		31.125		22.25		60	50.25	33.625	18.5	17.375	5.25	7.625	9	6	15.625	60	37.75	23.125	17.375	34.375	25.625		25.625	49.875	15.25	35	60
5228.7			6842.5	6245.2	6752.2		6227.1		3		0	8	5	4		2		60		56.375		53.75		22.25		6.625		60	60	40.5	13.625	39.875	59.25	40.875	22.5	46.125	31.125	60	46.5	46.375	20.75	19.125	29.25	6.75		4.25	31.375	31.875
8163				6205.4			6736.3				0	2	0	10				60		51.375		13.75		23.375		8.25		41	37.375	28	51.75	39.75	34.125	6.75	14	12.125	11	47.75	60	48.875	6.625	7.875	18.75	10.25		21.25		46
3553.4				5692.1			5452.9				5		0															48.25	60	28.5	38.875	40	34.625	9.875	37.875	27.75	14.5	52.2	60	46.4	14.875	22.9	5.875	18.5	8.875	34.5
5188.4				6175.1			4080.2				3																	50.625		16		42		9.625		22.75		28.8		10.5		10		8.2		13.2
6103.2				6750			5247.4				0																	36.875		26		12.375		15.95		18.65		49.5		27.75		30.5		7.5		6.875
7361.1				6170							19																	36.5		47.25		11.95		9.15		8.525		60		31		18		13.75		4
4697.5				3745.7							3																	49.875		20.625		42.05		11.175		7.075		48.5		33.25		34.75				16.5
5032.1				4627.5							-1																	47.625		26.875		13.875		7.875		10.25		49.875		60		45.875		17.75		31.75
5791.4				6319.9																								46.375		40.625		60		41.5		33.625		34		29.375		50.125				16.5
8309.3				4882.5																																		60		35.75		40.875		7.375		28.125
5958.6				5351.4
6449.2
6577.7
8139.7
4574.1
2934.3
2971.5
3172
5281.8
4105.3
6006.6
2199.3
p-value	0.837785	p-value	0.45823	p-value	0.0230457	p-value	0.0253672		p-value	0.873777	p-value	0.178698	p-value	0.763235	p-value	0.154449		p-value	0.380361	p-value	0.488523	p-value	0.486469	p-value	0.596008	p-value	0.394735	p-value	0.0980548	p-value	0.438581	p-value	0.815766	p-value	0.680058	p-value	0.641434	p-value	0.47149	p-value	0.828603	p-value	0.543359	p-value	0.0416632	p-value	0.798718	p-value	0.989764
Light-Dark									Rotarod
1m		3m		6m		12m			1m						3m						6m						12m
C57BL/6J	VCP-KI	C57BL/6J	VCP-KI	C57BL/6J	VCP-KI	C57BL/6J	VCP-KI		day1		day2		day3		day1		day2		day3		day1		day2		day3		day1		day2		day3
211	126.5	138	180.5	185	60.5	182	176		C57BL/6J	VCP-KI	C57BL/6J	VCP-KI	C57BL/6J	VCP-KI	C57BL/6J	VCP-KI	C57BL/6J	VCP-KI	C57BL/6J	VCP-KI	C57BL/6J	VCP-KI	C57BL/6J	VCP-KI	C57BL/6J	VCP-KI	C57BL/6J	VCP-KI	C57BL/6J	VCP-KI	C57BL/6J	VCP-KI
181	295.5	127.5	239.5	268.5	181.5	185.5	100.5		236.25	248.5	451.75	588.25	600	568	174.25	400	333.75	600	541.75	600	122.75	77.5	362.5	517.5	600	571.75	108.5	204.25	178.25	371.75	175	459.5
155	232	214	102.5	190.5	132.5	298.5	187.5		242.25	277.25	508.75	577	546.5	574.5	226	226.25	276.25	339.5	183.5	573.5	150.5	44	238.5	208	261.5	366.5	259.5	349	237	373.75	450.5	299.25
213.5	221	181.5	175.5	304.5	46.5	300	122.5		281.75	328	472.25	445.5	452.75	600	230.75	102.75	401.25	214.5	354.5	334	454	265.75	438.75	458.5	491.25	600	151	227.75	412.5	350.75	425.5	600
238.5	195.3	211.5	234	236.5	181.5	208.5	177		284.5	408.5	317.5	505	321.75	553	351	212.75	357	317.25	428.5	513.75	142.75	80	213.75	131.75	227	144.5	167.75	74.25	140	132.75	401	176.5
235	274.1	125	312.5	254	173.5	195	125.5		341.5	215.6	520.5	466.7	473.5	336.7	143.25	185	179	289.75	113.75	258.25	363.75	286.75	600	380	596	561.5	164.5	61.5	195.25	115.25	167.5	129
	201.3	256	144	268.5	120	409	145.5		353.5	344.1	524.25	310.3	600	570.9	186.5	188.5	250	201.25	292	334.75	154.25	68.5	139	206.25	102.75	170.25	102.5	136	143.75	194.5	169.75	199.5
		170.5	197	223	184.5	190.5	140			401		393.7		456.1	138.25	306.25	202.25	600	289	526	137	167.75	438.75	155	448.25	196.5	171	157	172	174.25	249.75	196.5
		244	41	165.5	169.5	224	148.5								134.5	86.75	332.5	302.75	412.75	517.75	151	162	164.5	176	310.25	308	120.5	90.75	192	211.75	200.75	209.5
		266.5	307	269	192	170.5	157								182.5	197.25	350.25	335.5	441.5	251.75	112.75	203.75	331	357.75	406	317.5	129.25		241.75		361.5
		266.5	201.5	193.5		132									259.75	153.25	600	281.5	600	310.25	81.25	78	109	112.75	195.75	131.5	104.25		185		163.25
		138.5		318.5											338.5	190.25	425.25	325	600	313	210.75	156.5	261.25	423	298.75	459.75	108.75		202		185.25
		182.5		274.5											190.75		491.25		540.25		174.25		364.75		269.5		142		253.25		250.75
		239.5		184											150		279.75		226.75		163.5		207.25		185.375		139.5		216.75		266
		160.5		165.5											203.25		349.5		394.25		117.5		219.75		228.5		98.75		228.75		248.25
		277.5		256.5											170.25		255.25		236		155		238.25		262.75		131.75		214.25		315
		243.5		276											142		257		306.25		131.5		191		182.75
		262		197.5											260.25		471		600		189.25		384.25		445.75
		241.5		239											495.25		600		600		179.5		442		489
		210.5		284											463.5		600		600		208		179		172.25
		185.5		294.5											121		210		278.75		78.5		141		229.25
		141.5		95											40.75		130.25		423.75		240.75		514		600
		145		325											192.25		357		578.5		240.75		217.25		350
		217.5		167.5											354.25		581.25		558.5		59.25		249		345
		234.5		261											262.75		293.75		363.75
				165.5											184.5		233.75		417.25
				167.5
				236
				122
				110
				77.5
p-value	0.554616	p-value	0.733426	p-value	0.00189542	p-value	0.00848791		p-value	0.439583	p-value	0.941936	p-value	0.682489	p-value	0.573444	p-value	0.893775	p-value	0.950197	p-value	0.342604	p-value	0.929164	p-value	0.832668	p-value	0.542495	p-value	0.540448	p-value	0.816466
SupFig S3B									SupFig S3C
spine density		spine length		spine head diameter		spine volume			formation		elimination		stable
C57BL/6J	VCP-KI	C57BL/6J	VCP-KI	C57BL/6J	VCP-KI	C57BL/6J	VCP-KI		C57BL/6J	VCP-KI	C57BL/6J	VCP-KI	C57BL/6J	VCP-KI
4.85163	2.98974	2.00199	1.9421	1.51751	0.758029	1.7975	0.75056		0.153846	0.0833333	0.0769231	0.166667	0.769231	0.75
4.08672	6.65518	1.47828	1.02825	1.386	0.396	1.58116	0.0977173		0.0588235	0.0666667	0.117647	0.133333	0.823529	0.8
9.27777	4.25422	2.09864	2.34923	0.988543	1.12006	0.763109	1.60025		0.117647	0.125	0.0588235	0.125	0.823529	0.75
5.83884	4.39983	2.77401	1.46043	0.758029	0.819539	0.382437	0.616246		0.142857		0.0714286		0.785714
7.89225	4.09588	1.50552	0.705952	0.840043	1.11939	0.657839	0.446477
11.5267	3.61698	3.52512	2.31468	0.927032	1.09252	1.58146	0.549203
9.86774	4.43891	2.3276	2.40169	1.188	1.10453	1.55239	1.57162		p-value	0.375948	p-value	0.0214282	p-value	0.186984
9.50165	6.91152	1.16262	2.65545	1.20705	1.24454	0.97308	2.07733
	5.00696	3.42879	1.26941	1.14554	0.560029	2.92576	0.254435
	3.83344	2.06795	2.87864	1.1385	0.396	1.39106	0.225463
		0.626883	2.77684	0.856468	0.3	0.278922	0.19239
		1.29042	1.73793	0.856468	0.788633	0.636439	0.604271
		3.36192	2.22445	1.03804	0.961004	0.963237	0.957673
		2.69074	2.98185	0.874014	1.22667	1.17991	2.14026
		1.5984	2.35078	1.28202	0.886025	1.50565	0.218837
		1.80216	2.76776	0.994762	1.17101	0.949571	1.89117
		1.45038	2.15895	1.06704	1.49204	1.08338	2.69661
		1.9934	1.99323	0.70677	0.691756	0.712352	0.141701
		3.37724	1.86479	1.36052	0.688025	1.84846	0.277288
		1.81296	1.83774	1.4185	0.734007	1.45848	0.633764
		2.78186	0.772053	1.002	0.824514	1.57194	0.31395
		2.99215	1.25305	0.670882	1.32801	0.388833	0.693472
		2.92477	1.18507	1.03804	1.17101	0.922868	0.612531
		2.19732	3.04049	0.983412	1.31578	0.186886	2.98088
		2.8628	1.8966	1.88657	0.783507	5.1853	0.833206
		0.695604	1.55433	1.35906	1.34851	0.273009	1.27034
		1.16091	1.66455	1.15754	0.938377	0.787069	0.171188
		2.38769	1.59915	1.19152	0.771132	0.985902	0.245097
		1.07579	2.51311	0.683774	1.19855	0.269946	1.08782
		1.18333	2.67544	0.906521	0.827517	0.520798	0.60315
		2.67445	2.37745	0.824506	1.15403	0.356683	1.796
		2.63611	1.8459	0.778607	0.659029	1.13765	0.239104
		3.09964	2.24036	1.072	0.478014	2.08682	0.254253
		2.58945	2.02992	1.11653	0.717021	0.178171	0.621704
		2.52825	1.85241	1.27	0.792	1.43117	0.679617
		1.00574	2.25814	0.799031	1.02603	0.205755	1.33642
		2.10021	3.02527	0.597513	0.799036	0.519988	0.699228
		2.07151	2.02737	0.478013	0.821662	0.230059	0.512629
		1.8396	0.577786	0.560025	1.1068	0.325365	0.129084
		0.707618	1.42293	0.682377	1.01754	0.159848	0.713005
		2.79145	0.959056	1.00674	1.12612	0.569417	0.221353
		1.96592	1.03043	1.03949	1.32303	1.29393	0.677666
		2.15644	2.48447	0.807522	0.840043	0.960238	0.620003
		2.18469	1.16552	0.670882	1.12006	0.150856	0.86116
		2.30695	2.93975	1.03804	0.717021	1.24514	0.659825
		1.01827	1.16459	0.874005	0.807529	0.46207	0.412905
		1.01288	2.10392	0.824869	1.23252	0.342886	1.0805
		1.49024	1.40907	0.707825	0.676014	0.529095	0.304288
		2.18041	3.57471	0.79903	0.560029	0.25869	0.327552
		2.54252	3.06523	1.31805	0.935525	2.66071	0.91902
		1.17113	1.50998	1.32478	0.710652	0.885704	0.268939
		0.854926	3.50136	1.15703	0.840043	0.0786187	1.06979
		2.30129	1.95674	0.861994	1.26856	0.40463	1.63491
		2.17546	2.24163	1.12502	1.25318	1.62703	2.04134
		1.80901	0.577745	0.758023	0.758029	0.559102	0.119121
		2.07897	3.0108	1.83707	0.816021	1.46825	0.435421
		2.84146	1.18618	0.852374	0.944018	1.13789	0.58977
		1.03432	0.806246	0.758029	1.00553	0.326068	0.46155
		1.57154	2.01712	1.188	1.14517	1.13974	1.39901
		0.951638	3.34555	0.594	1.24454	0.218712	3.16185
		2.64019	0.823029	1.2375	1.03804	1.19295	0.172887
		2.29211	1.02601	0.707824	1.12006	0.815815	0.768954
		2.48631	1.18598	0.584979	0.758029	0.629444	0.365181
		1.70647	1.2717	0.824514	0.643477	0.362371	0.359929
		2.72837	1.41336	0.645259	0.775014	0.29248	0.560665
		3.68943	1.51256	0.609597	0.99	0.967854	0.878271
		1.59107	3.68571	0.478014	0.416504	0.18545	0.33158
		2.31462	0.903402	0.783507	1.08754	0.503049	0.507143
		0.879209	0.777407	0.755996	0.874014	0.29041	0.212884
		1.0478	0.996865	0.840043	0.746018	0.453841	0.19422
		2.19945	2.91744	0.956029	0.713504	0.567004	0.970383
		0.779793	2.9726	0.701644	0.746018	0.226566	0.547637
		2.85591	2.48172	0.531799	0.630761	0.608287	0.548391
		1.57899	3.902	0.840043	0.531799	0.432128	0.784886
		1.0801	0.741365	0.906528	0.758029	0.42853	0.234349
		1.84713	1.45101	1.23604	1.29755	1.32772	1.3082
		1.40112	4.98363	1.5055	0.531799	1.24097	1.06441
		1.97481	1.84555	0.811775	1.37957	0.805957	1.83647
		1.94112	0.941582	1.04302	0.720024	1.16206	0.314674
		3.17413	2.86645	1.29755	0.594	1.27724	0.286294
		2.70586	1.07369	0.819539	0.528212	0.590801	0.148245
		1.49344	2.96417	1.21554	0.584979	0.827403	0.770456
		1.22439	2.58242	0.985025	0.676014	0.530902	0.430215
		2.51661	1.44805	0.898036	0.643477	1.24319	0.379453
		2.39509	1.5563	1.287	0.643477	1.81119	0.467752
		1.80489	1.06524	0.921315	0.478014	0.649268	0.155939
		2.13259	0.933255	0.770768	0.597518	0.243195	0.206749
		2.2061	2.05725	0.755026	0.707825	0.411428	0.686987
		0.933637		0.792		0.320599
		2.68851		0.787025		0.226683
		2.48572		0.99		1.19357
		2.15259		0.585985		0.385225
		2.76985		0.560029		0.318461
		3.01145		0.99		1.03592
		2.24249		0.673944		0.493725
		0.979627		0.734007		0.121181
		2.45911		0.585507		0.395015
		1.88196		0.903011		0.973827
		2.31055		0.778607		1.02079
		3.52853		0.973014		1.28157
		0.93989		0.396		0.0931042
		1.59783		0.790065		0.700691
		1.73878		0.799036		0.351165
		3.19911		0.871527		0.940606
		1.90862		0.303187		0.131215
		1.05372		0.504705		0.144002
		2.36568		0.560029		0.297142
		1.62661		0.758029		0.410529
		2.95201		1.13001		0.861083
		3.24758		0.606011		0.294942
		1.17479		0.503644		0.0979541
		3.08919		0.778532		1.13768
		3.3663		0.758029		0.378848
		1.82192		0.745138		0.511493
		0.775926		0.758029		0.272515
		2.02645		0.648626		0.284903
		2.18396		1.00289		0.195728
		2.50363		1.16604		0.792286
		3.07911		1.03577		0.881312
		2.77249		1.05855		2.20113
		1.75802		0.624755		0.463471
		1.64967		0.811169		0.767528
		2.44479		0.758029		0.425837
		3.76147		0.746382		0.792757
		0.980109		0.778532		0.350529
		3.07748		0.618021		0.322562
		2.86814		0.676014		0.339571
		2.75646		0.396		0.25086
		1.96101		0.396		0.142458
		1.42383		0.476467		0.122763
		2.56976		0.783507		0.376744
		1.67349		0.787025		0.614917
		1.23716		0.783507		0.286695
		1.00809		0.560029		0.207716
		1.76382		1.74803		2.52501
		3.15131		0.553014		0.482012
		2.574		1.05855		1.48329
		1.60111		1.17738		0.122321
		3.02078		0.653023		0.401045
p-value	0.010691	p-value	0.269671	p-value	0.685054	p-value	0.840113
[truncated: 16 more columns]
