# Supplementary material for: DNA damage in embryonic neural stem cell determines FTLDs’ fate via early-stage neuronal necrosis
Source: Life Sci Alliance. 2021 Jun 15;4(7):e202101022. doi: 10.26508/lsa.202101022 (PMC9715434; doi:10.26508/lsa.202101022)
Supplement: Supplementary file 3 [file LSA-2021-01022_SdataF1.xlsx]

## Sheet: Figure1
Figure 1
Figure 1A			Figure 1B									Figure 1C							Figure 1J
brain weight at E18			brain weight									cortex thickness							Volume(μm^3)
C57BL/6J	VCP-KI		1M		3M		6M		12M			C57BL/6J	VCP-KI						B6	VCP-KI
91.2	59.5		C57BL/6J	VCP-KI	C57BL/6J	VCP-KI	C57BL/6J	VCP-KI	C57BL/6J	VCP-KI		1381.7	1375.57						1487.67	1692.48
95.3	61.6		480.4	416.3	509.2	465.1	498.3	483.7	508.9	479.5		1375.59	1383.85						1590.41	1697.09
97.6	63.1		460.5	382.3	512	426.7	521.2	490.3	484.6	494.6		1409.3	1405.32						1795.06	1698.07
96.9	61.8		523.4	349.9	498.7	431.1	519.2	501.5	502.1	504.6									2055.26	1785.74
94	59		490.9	341.2	554.8	458.7	483.2	495.4	522.3	514.7									2114.37	1832.54
94.4	65		506.1	408.4	505	409.5	481.3	521.8	514.2	511.9									2225.77	1862.55
95.2	49.4		500.9		479.3	440.5	522.5	492.5		516.3									2287.62	2012.44
			507		479.3	473		493.3											2347.93	2276.69
								457.7											2377.64	2498.98
p-value	1.53848e-07							484.2				p-value	0.966311						2508.7	2528.61
Student's t-test								473.5				Student's t-test							2864.54	2645.12
								512.9											3243.65	3027.78
								571.1											3345.83	3034.75
																			3393.15	3187.8
																			3415.87	3344.73
			p-value	0.000441199	p-value	0.000467076	p-value	0.597946	p-value	0.751744									3500.77	3467.81
			Student's t-test																3592.89	4662.32
																			3816.85	4881.91
																			4618.46	5292.05
																			4756.54	5426.58
																			4905.9	5468.27
																			5266.91	6289.83
Figure 1D									Figure 1F										1018.73	7706.7
VCP/GAPDH ratio									marker zone / cortical thickness (%)										1065.25	7943.24
NSC E15 B6	NSC E15 KI	CTX E18 B6	CTX E18 KI	CTX 1M B6	CTX 1M KI	CTX 6M B6	CTX 6M KI		Cux1 C57BL/6J	Cux1 VCP-KI	FOXP1 C57BL/6J	FOXP1 VCP-KI	Tbr1 C57BL/6J	Tbr1 VCP-KI					1081.78	1543.14
0.672356	0.692499	0.467959	0.378075	0.215361	0.275994	0.265046	0.276349		18.4632	14.1829	61.0884	40.7355	27.4009	41.0744					1131.75	1605.33
0.545955	0.75831	0.370237	0.264077	0.196166	0.270915	0.199284	0.196898		15.2113	13.4766	53.3708	40.1894	22.6749	33.7418					1174.22	1607.56
0.71812	0.704758	0.346989	0.313057	0.303892	0.296324	0.273656	0.26995		15.3555	13.7718	60.6277	35.8273	30.322	41.4955					1317.57	1656.87
0.688677	0.675854	0.415435	0.41366	0.353196	0.361679	0.291594	0.308605		18.3847	13.6316	65.6205	39.2128	26.0185	38.1654					1321.83	1720.28
0.504227	0.452821	0.366902	0.418221	0.290903	0.285913	0.221457	0.254931		17.0053	15.0884	63.5078	39.7929	28.9179	36.9565					1352.63	1729.47
									18.3486	11.3391	43.9266	42.1125	24.7577	44.1748					1377.3	1757.79
									18.6837	12.2492	60.4782	47.3757	19.752	45.0942					1501.25	1809.03
									16.8432	10.3115	54.2203	47.3609	20.9302	40.0203					1513.64	1845
									20.3408	10.6911	57.4282	44.2225	26.2037	44.0714					1583.95	1860.19
p-value	0.290749		0.198295		0.326862		0.962447		19.9786	12.4597	56.1952	45.1743	19.7761	42.5773					1767.76	1871.16
Student's t-test									16.3618	8.96328	62.5348	50.8242							1809.52	1881.77
									17.4818	10.8765	51.0753	50.6329							1832.68	1912.11
									21.1399	13.1042	60.1983	45.7746							1878.87	1943.69
	VCP			GAPDH					21.1399	12.635	65.9026	48.8604							1893.5	1991
									18.2939	8.16327	59.5491	48.4979							1895.31	2174.18
																			1970.98	2314.93
																			2010.94	2382.12
									p-value	1.80717e-09	p-value	9.9322e-08	p-value	1.3369e-08					2232	2474.15
									Student's t-test										2266.44	2511.34
																			2438.96	2557.51
																			2499.14	2638.41
																			2557.54	2639.33
																			2565.3	2663.93
																			2583.24	2671.01
																			2718.25	2679.64
																			2831.62	2760.84
																			2900	2783.2
																			3037.55	3344.79
																			3091.06	3490.07
																			3148.89	3525.56
																			3157.92	3547.18
																			3205.12	3597.34
																			3223.87	3684.77
																			3296.81	3775.3
Figure 1I															Figure 1K				3461.37	4109.79
number of intersection															cell number in field				865.173	4591.34
15		25		35		45		55		65		75				C57BL/6J	VCP-KI		885.484	4623.13
C57BL/6J	VCP-KI	C57BL/6J	VCP-KI	C57BL/6J	VCP-KI	C57BL/6J	VCP-KI	C57BL/6J	VCP-KI	C57BL/6J	VCP-KI	C57BL/6J	VCP-KI		#1	6.83287	26.6638		1061.08	5734.34
6	5	7	6	4	5	3	5	1	6	0	4	0	3		#2	7.56735	21.3666		1111.72	5938.57
5	4	3	6	3	4	1	3	1	2	1	1	1	1		#3	8.03474	23.9039		1227.64	6065.17
5	4	4	2	2	5	2	3	1	2	0	2	0	1		#4	3.96173	26.9976		1331.33	6671.28
3	3	4	6	3	4	0	2	0	2	0	1	0	1		#5	6.05388	21.5224		1331.76	6715.92
3	5	4	6	2	4	2	4	1	2	0	1	0	1		t.test		8.46972e-06		1579.99	1692.48
4	4	4	4	5	6	5	5	4	4	1	5	1	3						1599.06	1697.09
5	4	5	4	1	5	1	6	1	6	0	5	0	5						1708.24	1698.07
4	5	4	6	3	7	2	8	0	8	0	5	0	6						1782.26	1785.74
3	4	3	5	3	4	2	5	0	3	0	3	0	2						1811.28	1832.54
3	3	5	3	5	5	3	4	2	3	0	1	0	1						1836.86	1862.55
3	3	3	6	3	8	2	9	0	9	0	7	0	3						1876.26	2012.44
4	3	3	3	5	3	2	5	2	4	0	3	0	4						2142.6	2276.69
3	4	4	3	3	4	4	4	2	4	1	1	0	1						2175.59	2498.98
4	4	3	6	3	3	2	4	3	4	3	3	1	2						2273.68	2528.61
3	5	7	4	5	3	5	5	2	3	0	0	0	0						2490.12	2645.12
3	1	4	1	3	1	3	1	2	2	0	0	0	0						2520.68	3027.78
3	5	4	5	3	6	2	5	1	3	0	3	0	3						2590.53	3034.75
4	5	4	5	3	4	3	5	2	3	1	1	1	1						2663.07	3187.8
3	3	3	4	6	2	6	1	3	0	1	0	0	0						2964.81	3344.73
4	3	4	6	5	7	2	4	2	2	1	2	0	2						2997.43	3467.81
3	4	3	5	4	6	5	7	4	6	5	2	1	2						3351.13	4662.32
4	4	2	6	2	7	2	5	1	3	1	2	1	2						3404.4	4881.91
5	3	5	5	4	3	2	2	1	2	0	2	0	2						3414.44	5292.05
5	6	6	6	4	5	2	6	2	5	2	2	1	2						835.782	5426.58
4	4	5	5	3	7	1	5	0	3	0	4	0	4						845.703	5468.27
2	4	3	5	4	5	4	4	4	3	2	2	2	2						858.45	6289.83
4	3	5	6	4	7	4	4	3	4	2	4	2	3						861.072	7706.7
4	5	3	6	4	5	2	4	1	2	0	2	0	1
4	5	4	6	4	7	2	4	1	3	0	3	0	1
3	5	3	4	3	5	2	4	1	5	0	6	0	3
p-value	0.350104	p-value	0.0187715	p-value	0.000523415	p-value	3.60298e-05	p-value	1.35349e-05	p-value	1.51935e-05	p-value	5.7776e-07
