# Supplementary material for: DNA damage in embryonic neural stem cell determines FTLDs’ fate via early-stage neuronal necrosis
Source: Life Sci Alliance. 2021 Jun 15;4(7):e202101022. doi: 10.26508/lsa.202101022 (PMC9715434; doi:10.26508/lsa.202101022)
Supplement: Supplementary file 4 [file LSA-2021-01022_SdataF2.xlsx]

## Sheet: Figure2
Figure 2
	Figure 2A
	normalized fluorescence intensity
	VCP-WT
	0 sec	30 sec	60 sec	90 sec	120 sec	150 sec	180 sec	210 sec	240 sec	270 sec	300 sec	330 sec	360 sec	390 sec	420 sec	450 sec	480 sec	510 sec	540 sec	570 sec	600 sec
	0.131288	0.946319	1.09866	1.08727	1.2089	1.66243	1.7373	1.94496	1.95471	1.8536	1.92734	1.65885	1.9189	1.98202	1.80744	1.69083	1.78007	2.0893	2.16893	1.74222	1.82002
	0.0988021	1.12136	1.08142	1.19845	1.14318	1.17097	1.26656	1.3422	1.46636	1.47302	1.32008	1.599	1.4513	1.54114	1.4553	1.58144	1.64716	1.66431	1.69997	1.70613	1.82144
	0.573898	0.919787	1.05134	1.15942	1.24143	1.26814	1.24982	1.2329	1.32081	1.35453	1.34175	1.34818	1.33837	1.37464	1.3055	1.32786	1.33723	1.3416	1.34982	1.35156	1.33024
	0.550614	1.16898	1.20677	1.21095	1.23777	1.33326	1.45	1.49581	1.59842	1.82643	1.69858	1.8646	1.51486	1.62494	1.60238	1.65273	1.53988	1.51528	1.53198	1.50052	1.6891
	0.632366	1.1563	1.2503	1.29652	1.32996	1.32191	1.33155	1.30594	1.35139	1.35828	1.33405	1.30249	1.19531	1.20019	1.19864	1.15403	1.24269	1.20939	1.27057	1.23092	1.24339
	0.180821	0.966339	1.02585	1.09878	1.22034	1.32282	1.36312	1.38037	1.37041	1.39956	1.44306	1.39072	1.43548	1.41607	1.36764	1.36537	1.28094	1.29074	1.3868	1.21761	1.22135
	VCP-T262A
	0 sec	30 sec	60 sec	90 sec	120 sec	150 sec	180 sec	210 sec	240 sec	270 sec	300 sec	330 sec	360 sec	390 sec	420 sec	450 sec	480 sec	510 sec	540 sec	570 sec	600 sec
	0.489582	0.938377	0.934699	0.960394	0.98945	1.01911	1.03473	1.08305	1.09323	1.13365	1.15028	1.09027	1.16627	1.15353	1.168	1.16964	1.16988	1.1673	1.16405	1.13131	1.15748
	0.679229	0.985593	0.991955	1.02625	1.0562	1.17793	1.19244	1.20077	1.25041	1.23232	1.23661	1.26559	1.22573	1.23966	1.22668	1.25348	1.25556	1.17758	1.21333	1.23369	1.1858
	0.254866	0.955897	0.873208	0.839053	0.934038	1.45208	1.21119	1.11592	1.1511	1.11721	1.2675	1.48709	1.3349	1.21988	1.21619	1.20411	1.26331	0.859081	1.02032	1.24128	0.909297
	0.111384	0.524223	0.579856	0.664654	0.812177	0.833801	0.861724	0.919553	0.924614	0.923536	0.898882	0.887539	0.909892	0.884962	0.8725	0.893958	0.900562	0.91019	1.00472	0.969805	0.925636
	0.410729	0.908131	0.906861	0.970082	0.950709	1.07821	1.08255	1.07236	1.12685	1.10755	1.16128	1.13288	1.18815	1.12778	1.12796	1.14962	1.02202	1.1306	1.08939	1.10007	1.06043
	0.224885	0.769648	0.752984	0.753835	0.781231	1.17639	1.16441	1.03455	1.27576	1.1815	1.01932	1.62237	1.31082	1.63485	1.19868	1.25005	1.3779	1.22342	1.13094	1.09488	1.19814
	0.310382	0.838323	0.888414	0.945932	0.992646	0.847395	0.848889	0.968555	0.942198	0.789432	0.813891	0.724547	0.709611	0.751716	0.822724	0.802227	0.740683	0.870678	0.924157	0.864332	0.899469
	0.239515	0.899205	0.885566	1.00971	0.999784	0.970541	0.943701	1.07291	1.03031	1.10609	1.14222	1.09783	0.965768	0.842643	0.917914	0.921779	0.996714	1.00254	0.878669	1.07828	1.0198
	0.10548	0.671774	0.815401	0.724715	0.712495	0.713657	0.688455	0.712733	0.77161	0.722251	0.750735	0.624152	0.828561	0.671289	0.791271	0.877584	0.770517	0.893027	0.915865	0.830697	0.577166
	0.517209	0.7933	0.910463	1.17543	0.867893	1.15237	0.932897	0.950131
Student's t-test	0 sec	30 sec	60 sec	90 sec	120 sec	150 sec	180 sec	210 sec	240 sec	270 sec	300 sec	330 sec	360 sec	390 sec	420 sec	450 sec	480 sec	510 sec	540 sec	570 sec	600 sec
p-value	0.823679	0.00541065	0.000201281	0.000500782	3.15536e-06	0.0074003	0.0012379	0.00683859	0.00391009	0.00148134	0.00400837	0.0101926	0.00849965	0.0088976	0.00355913	0.00358187	0.00431113	0.0117384	0.0097818	0.00596257	0.00418051
Figure 2B									Figure 2C					Figure 2D
gH2AX intensity				53BP1 intensity					gH2AX intensity		53BP1 intensity			gH2AX / GAPDH		53BP1 / GAPDH
E13 C57BL/6J	E13 VCP-KI	E15 C57BL/6J	E15 VCP-KI	E13 C57BL/6J	E13 VCP-KI	E15 C57BL/6J	E15 VCP-KI		C57BL/6J	VCP-KI	C57BL/6J	VCP-KI		C57BL/6J	VCP-KI	C57BL/6J	VCP-KI
1.76917	7.62303	1.16003	11.2904	7.5909	15.5932	5.28027	19.1287		0.902811	2.20935	1.22237	2.01735		0.00481624	0.814446	0.415121	1.27144
2.37793	7.72477	1.12723	9.0856	6.93903	19.7005	5.63543	24.1803		0.918483	2.44607	1.16298	2.0313		0.0121903	0.832259	0.491322	1.27714
1.5341	9.45073	2.9166	8.08377	6.1308	16.412	4.23057	25.2714		0.922683	2.81891	0.999192	1.99434		0.00611156	0.695913	0.472876	1.30073
									1.07365	2.8475	1.10896	2.18676		0.00462644	0.721121	0.575986	1.15503
									1.07626	2.35596	0.775553	2.22178
									1.10611	2.1765	0.730945	2.41517		Student's t-test	gH2AX		53BP1
p-value	0.00339918	p-value	0.00423283	p-value	0.00868194	p-value	0.00855387							p-value	0.000186213		3.3417e-06
Student's t-test
									p-value	0.00532798		0.000996531
									Student's t-test					gH2AX	53BP1	GAPDH
									gH2AX	53BP1	GAPDH
Figure 2E									Figure 2H
gH2AX IHC intensity		53BP1 IHC intensity		gH2AX / GAPDH		53BP1 / GAPDH
3M C57BL/6J	3M VCP-KI	3M C57BL/6J	3M VCP-KI	3M C57BL/6J	3M VCP-KI	3M C57BL/6J	3M VCP-KI
6.28473	13.2429	1.5225	9.20863	0.565934	7.20316	0.699132	6.78708
6.14703	13.0647	2.24087	8.38477	1.02797	13.5963	1.00432	8.96735		gH2AX	GAPDH
8.39307	18.7588	2.15663	7.62657	1.40609	12.9503	1.29655	12.0583
p-value	0.0359825		0.00120801		0.0355129		0.0311682
Student's t-test
	gH2AX	53BP1	GAPDH
gH2AX IHC intensity		53BP1 IHC intensity		gH2AX / GAPDH		53BP1 / GAPDH
6M C57BL/6J	6M VCP-KI	6M C57BL/6J	6M VCP-KI	6M C57BL/6J	6M VCP-KI	6M C57BL/6J	6M VCP-KI
5.32247	21.1133	3.38037	21.4465	0.670316	4.13	0.8569	6.50273
5.45613	22.9797	2.67567	21.3991	1.03324	2.82425	1.06653	5.79523
4.97913	27.0447	2.78483	27.525	1.29644	2.47347	1.07657	9.0474
p-value	0.00854213		0.00907758		0.0387376		0.0245949
Student's t-test
	gH2AX	53BP1	GAPDH
