# Supplementary material for: DNA damage in embryonic neural stem cell determines FTLDs’ fate via early-stage neuronal necrosis
Source: Life Sci Alliance. 2021 Jun 15;4(7):e202101022. doi: 10.26508/lsa.202101022 (PMC9715434; doi:10.26508/lsa.202101022)
Supplement: Supplementary file 5 [file LSA-2021-01022_SdataFS4.xlsx]

## Sheet: SupFigS4
Supplementary Figure S4
SupFig S4A
pH3-positive cells at apical VZ
E13		E15
C57BL/6J	VCP-KI	C57BL/6J	VCP-KI
8.19233	8.76289	5.23671	5.26904
8.29178	8.17637	5.20354	4.78261
7.41549	6.92759	4.97596	5.00916
7.20807	7.97923	4.62398	4.86912
6.57418	7.61758	4.46429
7.4199	6.73762
p-value	0.664165	p-value	0.677217
SupFig S4B
percentage
equal		unequal
C57BL/6J	VCP-KI	C57BL/6J	VCP-KI
80	74	20	26
71	79	29	21
75	81	25	19
78	70	22	30
81	76	19	24
79	80	21	20
74	79	26	21
p-value	0.944708	p-value	0.944708
SupFig S4C
mitotic plane angle
C57BL/6J	VCP-KI
75.256	84.961
64.374	53.973
83.809	85.149
74.578	74.651
84.92	87.18
83.394	85.008
86.761	71.565
58.048	75.747
86	86.987
75.785	76.097
74.78	76.824
81.482	76.475
72.646	72.689
78.408	45.939
66.655	72.826
76.697	74.422
65.376	78.8
87.754	73.37
63.218	55.97
68.952	76.373
78.111	58.594
85.236	78.896
77.639	78.418
79.121	66.151
77.94	77.84
81.911	77.347
86.567	81.216
76.895	75.195
79.992	57.152
86.28	68.749
80.778	80.211
82.045	71.565
83.904	67.897
79.907	74.994
86.674	75.256
86.508	66.239
79.704	76.258
86.842	64.855
80.096	81.998
60.68	44.9
71.247	67.313
68.42	61.816
75.303	61.785
86.818	44.397
77.802	78.607
79.989	78.607
78.896	73.55
81.573	42.605
85.48	64.604
68.749	63.532
84.898	47.477
84.374	56.205
75.978	56.892
85.571
