# Supplementary material for: DNA damage in embryonic neural stem cell determines FTLDs’ fate via early-stage neuronal necrosis
Source: Life Sci Alliance. 2021 Jun 15;4(7):e202101022. doi: 10.26508/lsa.202101022 (PMC9715434; doi:10.26508/lsa.202101022)
Supplement: Supplementary file 9 [file LSA-2021-01022_SdataFS8.xlsx]

## Sheet: SupFigS8
Supplementary Figure S8
SupFig S8A
number of cells																	MCM3 / GAPDH						MCM3	GAPDH
1 day					2 days					4 days							no treatment	MCM3-WT	MCM3-T719A	MCM3-T719D	MCM3-T719E
no treatment	MCM3-WT	MCM3-T719A	MCM3-T719D	MCM3-T719E	no treatment	MCM3-WT	MCM3-T719A	MCM3-T719D	MCM3-T719E	no treatment	MCM3-WT	MCM3-T719A	MCM3-T719D	MCM3-T719E			0.814479	1.95499	2.66999	2.58156	2.4786
17	21	18	17	16	40	43	44	38	36	50	89	90	61	48			1.5737	2.81965	2.68072	2.09289	2.88549
16	23	19	16	18	35	58	56	41	36	59	91	81	59	56			0.742976	2.70944	2.45252	2.62226	2.34869
15	16	20	15	16	40	55	50	45	44	71	102	101	68	51			0.807851	2.94396	2.74772	2.58358	2.60508
15	22	17	15	16	38	63	51	34	35	62	108	108	48	60			1.66969	2.3855	2.28509	2.22018	1.99257
																	0.391308	2.51983	2.22018	2.09445	1.96544
SupFig S8C
number of cells
2 day					4 days					6 days							MCM3 / GAPDH
no treatment	MCM3-WT	MCM3-T719A	MCM3-T719D	MCM3-T719E	no treatment	MCM3-WT	MCM3-T719A	MCM3-T719D	MCM3-T719E	no treatment	MCM3-WT	MCM3-T719A	MCM3-T719D	MCM3-T719E			no treatment	MCM3-WT	MCM3-T719A	MCM3-T719D	MCM3-T719E
9.5	10	12.5	5.5	6	16	35.5	22.5	16.5	16.5	22.5	47	48.5	27.5	29			0.839377	1.33409	1.25615	1.58143	1.49647		MCM3	GAPDH
7	9	9	9	5.5	12	39	39	18.5	11	25	44	40.5	29.5	34			0.920853	1.81979	2.04234	2.63492	1.8875
10.5	13	10.5	8.5	9	15	29.5	30	13.5	14	19.5	41.5	44.5	21.5	25.5			1.13853	2.13287	2.14045	2.38493	2.61329
8.5	12.5	13.5	6	7.5	18.5	32	30.5	19.5	22	23.5	39.5	37	30.5	28.5			1.10124	2.52963	2.87956	1.95452	2.17441
