# Supplementary material for: DNA damage in embryonic neural stem cell determines FTLDs’ fate via early-stage neuronal necrosis
Source: Life Sci Alliance. 2021 Jun 15;4(7):e202101022. doi: 10.26508/lsa.202101022 (PMC9715434; doi:10.26508/lsa.202101022)
Supplement: Supplementary file 10 [file LSA-2021-01022_SdataF4.xlsx]

## Sheet: Figure4
Figure 4
	Figure 4B
	brain weight
	1M					6M
	B6	KI	KI+AAV-FLAG	KI+AAV-VCP-FLAG	KI+AAV-MCM3-T719A-FLAG	B6	KI	KI+AAV-FLAG	KI+AAV-VCP-FLAG	KI+AAV-MCM3-T719A-FLAG
	465.8	361	426	459	460	527.2	483	451	450	506
	462.1	342	358	489	464	459.9	516	472	477	483
	470	418	339	477	433	498.8	511	551	490	499
	472	369	358	441	455	531.7	499	523	499	487
	478.3	351	366	470	469	526.8			504
Dunnett's test (vs KI)	8.98368e-07		0.99996	1.49559e-06	1.09864e-05	0.987779		0.999522	0.714203	0.97526
	Figure 4D
	marker zone / cortical thickness (%)
	Cux1					FOXP1					Tbr1
	B6	KI	KI+AAV-FLAG	KI+AAV-VCP-FLAG	KI+AAV-MCM3-T719A-FLAG	B6	KI	KI+AAV-FLAG	KI+AAV-VCP-FLAG	KI+AAV-MCM3-T719A-FLAG	B6	KI	KI+AAV-FLAG	KI+AAV-VCP-FLAG	KI+AAV-MCM3-T719A-FLAG
	20.5	18.9908	16.7304	22.5	24.5792	63.9	41.1685	52.9624	55.3469	53.608	15.6	39.8406	30.3072	22.1531	21.8127
	22.4	17.5926	18.9264	25.2128	22.7913	58.5	45.9853	41.2967	50.9635	58.6319	19.1	36.4221	39.777	23.8237	18.5769
	24.1	15.0485	14.1216	27.8704	26.1364	52.4	41.7468	46.7758	54.2613	58.4315	23.5	43.2046	39.1026	17.8683	15.4321
	[Dunnett's test result]					[Dunnett's test result]					[Dunnett's test result]
		p.value					p.value					p.value
	AAV-FLAG - no AAV	0.9888				AAV-FLAG - no AAV	0.6007				AAV-FLAG - no AAV	0.664
	AAV-MCM3mut - no AAV	0.0065				AAV-MCM3mut - no AAV	0.0074				AAV-MCM3mut - no AAV	0.0002
	AAV-VCP - no AAV	0.0035				AAV-VCP - no AAV	0.0359				AAV-VCP - no AAV	0.0005
	B6 - no AAV	0.0475				B6 - no AAV	0.004				B6 - no AAV	0.0003
																		gH2AX		53BP1		GAPDH
	Figure 4E
	gH2AX intensity					53BP1 intensity
	B6	KI	KI+AAV-FLAG	KI+AAV-VCP-FLAG	KI+AAV-MCM3-T719A-FLAG	B6	KI	KI+AAV-FLAG	KI+AAV-VCP-FLAG	KI+AAV-MCM3-T719A-FLAG		gH2AX intensity statistics		53BP1 intensity statistics
	1.5752	15.6026	12.9757	5.94693	4.93307	2.39127	26.1377	30.2873	1.6618	2.11267		Comparison	p.adj	Comparison	p.adj
	1.45547	15.5851	14.4729	7.74007	3.06893	1.87733	28.1519	20.6586	3.4342	4.815		KI-B6	2.14443e-08	KI-B6	1.37869e-08
	2.0264	17.7681	12.6501	1.64953	4.3146	2.8728	22.7521	28.03	3.85487	2.51303		KI+FLAG-B6	1.89542e-07	KI+FLAG-B6	8.60391e-09
	2.16807	17.8354	17.8079	3.64867	7.89327	3.24553	22.4032	23.5563	4.35383	3.15907		KI+MCM3-B6	0.095759	KI+MCM3-B6	0.997419
												KI+VCP-B6	0.0644017	KI+VCP-B6	0.992535
												KI+FLAG-KI	0.373955	KI+FLAG-KI	0.990758
												KI+MCM3-KI	5.75587e-07	KI+MCM3-KI	1.94783e-08
												KI+VCP-KI	7.73082e-07	KI+VCP-KI	2.17768e-08
												KI+MCM3-KI+FLAG	8.32563e-06	KI+MCM3-KI+FLAG	1.2049e-08
												KI+VCP-KI+FLAG	1.17067e-05	KI+VCP-KI+FLAG	1.34306e-08
	Figure 4G											KI+VCP-KI+MCM3	0.999416	KI+VCP-KI+MCM3	0.999972
	Y-maze test; alternation rate (%)
	B6	KI	KI+AAV-FLAG	KI+AAV-VCP-FLAG	KI+AAV-MCM3-T719A-FLAG		[Dunnett's test result]
	75	52.4	65.2	75.65	76.6667		Comparison	p.value
	71.4	64.3	51.7	69.7	70.2333		B6 - no AAV	0.00433907
	85.7	57.1	59.1	76.9	70		KI+FLAG - no AAV	0.998288
	68.4	46.7	51.7	64.95	68.25		KI+MCM3 - no AAV	0.0460691
	84.2	60	66.7	72.35	76.2		KI+VCP - no AAV	0.0420839
	72
	Morris-Water maze test; latency
	day1					day2					day3					day4					day5
	B6	KI	KI+AAV-FLAG	KI+AAV-VCP-FLAG	KI+AAV-MCM3-T719A-FLAG	B6	KI	KI+AAV-FLAG	KI+AAV-VCP-FLAG	KI+AAV-MCM3-T719A-FLAG	B6	KI	KI+AAV-FLAG	KI+AAV-VCP-FLAG	KI+AAV-MCM3-T719A-FLAG	B6	KI	KI+AAV-FLAG	KI+AAV-VCP-FLAG	KI+AAV-MCM3-T719A-FLAG	B6	KI	KI+AAV-FLAG	KI+AAV-VCP-FLAG	KI+AAV-MCM3-T719A-FLAG
	60	60	60	60	60	45	60	60	60	37.5	31	57.5	47.33	30.5	60	19	19	38.5	18	27	4.25	44	33	6.5	11
	60	60	60	60	60	47.5	60	60	25.5	60	25	57.5	45	25.5	41	11	11	23	9.5	7	21.25	28.75	33	6.5	7
	60	60	60	60	60	51	31	47.33	44	26.83	29	25	60	11	26.83	10	10	60	25	31.33	11.4	27.17	37.5	4.5	4.5
	60	41	60	49.37	60	35	41	39.37	23	60	18	41.25	43.83	35.5	32	23	23	35.33	21.5	29	13.2	21.17	24.5	4.5	5.5
	55	60	45.75	60	51.25	39	52	45.75	38.75	35.12	11	47.5	26.5	60	31	8	8	39.5	18.83	30.75	6.875	16.25	27.17	11.5	28.5
		60	60	48.33	60		38	41	60	60		43.33	39.5	25.17	31.5		28.5	36.37	29.12	43.5		25.62	25.5	23	7.5
																					[Dunnett's test result]
	Figure 4I																				Comparison	p.value
	gH2AX intensity					53BP1 intensity						gH2AX intensity		53BP1 intensity							AAV-FLAG - no AAV	0.904414
	B6	KI	KI+AAV-FLAG	KI+AAV-VCP-FLAG	KI+AAV-MCM3-T719A-FLAG	B6	KI	KI+AAV-FLAG	KI+AAV-VCP-FLAG	KI+AAV-MCM3-T719A-FLAG		Comparison	p.adj	Comparison	p.adj						AAV-FLAG-MCM3 - no AAV	0.00338046
	3.8502	16.1791	19.7546	9.7151	22.3776	7.8158	24.0024	16.8666	11.9237	15.4981		KI-B6	0.0009913	KI-B6	1.37869e-08						AAV-FLAG-VCP - no AAV	0.00164799
	4.71357	23.3897	22.8507	14.811	16.7279	4.194	23.1414	21.6351	12.6525	28.9405		KI+FLAG-B6	0.0007822	KI+FLAG-B6	0.0033738						B6 - no AAV	0.00256677
	4.91157	24.6768	23.1897	10.0802	11.9825	3.6864	26.7259	25.6771	14.962	22.7829		KI+MCM3-B6	0.0087111	KI+MCM3-B6	0.0021594
												KI+VCP-B6	0.169008	KI+VCP-B6	0.166535
												KI+FLAG-KI	0.999705	KI+FLAG-KI	0.842537
												KI+MCM3-KI	0.556505	KI+MCM3-KI	0.952568
	Figure 4J											KI+VCP-KI	0.0366102	KI+VCP-KI	0.0309873
	Y-maze test						Comparison	p.adj				KI+MCM3-KI+FLAG	0.458012	KI+MCM3-KI+FLAG	0.997364
	Y-maze test; alternation rate (%)						KI + AAV-Flag-B6 no injection	0.0161176				KI+VCP-KI+FLAG	0.0275853	KI+VCP-KI+FLAG	0.147272
	B6	KI	KI+AAV-FLAG	KI+AAV-VCP-FLAG	KI+AAV-MCM3-T719A-FLAG		KI + AAV-MCM3*T719A-Flag-B6 no injection	0.0949118				KI+VCP-KI+MCM3	0.357005	KI+VCP-KI+MCM3	0.091104
	70.5	57.5	47	77.8	58.3		KI + AAV-VCP-Flag-B6 no injection	0.999966
	70	55	67	66.7	44.4		KI no injection-B6 no injection	0.0100127
	81	47.5	59.5	69	64		KI + AAV-MCM3*T719A-Flag-KI + AAV-Flag	0.909195
	63.5	58	44	67	66.6		KI + AAV-VCP-Flag-KI + AAV-Flag	0.0127151
	65	45.5	51	72	55		KI no injection-KI + AAV-Flag	0.999468
							KI + AAV-VCP-Flag-KI + AAV-MCM3*T719A-Flag	0.0769428
							KI no injection-KI + AAV-MCM3*T719A-Flag	0.818004
							KI no injection-KI + AAV-VCP-Flag	0.00787253
	Morris Water Maze test
	day1					day2					day3					day4					day5						Comparison	p.adj
	B6	KI	KI+AAV-FLAG	KI+AAV-VCP-FLAG	KI+AAV-MCM3-T719A-FLAG	B6	KI	KI+AAV-FLAG	KI+AAV-VCP-FLAG	KI+AAV-MCM3-T719A-FLAG	B6	KI	KI+AAV-FLAG	KI+AAV-VCP-FLAG	KI+AAV-MCM3-T719A-FLAG	B6	KI	KI+AAV-FLAG	KI+AAV-VCP-FLAG	KI+AAV-MCM3-T719A-FLAG	B6	KI	KI+AAV-FLAG	KI+AAV-VCP-FLAG	KI+AAV-MCM3-T719A-FLAG		KI + AAV-Flag-B6 no injection	0.00191286
	60	60	60	60	33.25	53	51	45	32	60	45	55	51	7.75	60	20	60	60	33.25	54.75	18	60	60	29	60		KI + AAV-MCM3*T719A-Flag-B6 no injection	0.000155108
	45	55	59	60	60	44	55.625	49	35.25	60	30	44	45	38	60	31	44	41	38	60	10	60	33	22	60		KI + AAV-VCP-Flag-B6 no injection	0.434433
	55	52	58	60	60	40	48	49	60	60	28	46	48	60	60	29	47	48	31	60	5	50.75	60	15	60		KI no injection-B6 no injection	9.4687e-05
	50	56	51	60	60	41	46.125	43	60	38.75	24	48	39	35.25	32	31	41	43	35	55	21	45	45	31	46		KI + AAV-MCM3*T719A-Flag-KI + AAV-Flag	0.794401
	60	57	54			40	59.5	51			22	53.5	50	41		22	60	37	29		11	46.875	39	27	29		KI + AAV-VCP-Flag-KI + AAV-Flag	0.0827464
																											KI no injection-KI + AAV-Flag	0.667985
																											KI + AAV-VCP-Flag-KI + AAV-MCM3*T719A-Flag	0.00770576
	Figure 4k																										KI no injection-KI + AAV-MCM3*T719A-Flag	0.999383
	injection at E10 >> TDP43 aggregation at 6 M										injection at 5M >> TDP43 aggregation at 6 M																KI no injection-KI + AAV-VCP-Flag	0.0046576
	pTDP43(+) cells %					Ub(+) cells %					pTDP43(+) cells %					Ub(+) cells %
	B6	KI	KI+AAV	KI+AAV-VCP	KI+AAV-MCM3	B6	KI	KI+AAV	KI+AAV-VCP	KI+AAV-MCM3	B6	KI	KI+AAV	KI+AAV-VCP	KI+AAV-MCM3	B6	KI	KI+AAV	KI+AAV-VCP	KI+AAV-MCM3
	0	0.00733333	0.00766667	0.00333333	0.003	0	0.00966667	0.008	0.00633333	0.00633333	0	0.00834717	0.00858925	0.0081375	0.00871368	0	0.00889947	0.00872516	0.00842475	0.00771593
	0	0.00925	0.00925	0.00575	0.00425	0	0.009	0.00766667	0.00566667	0.00433333	0	0.00780773	0.00707746	0.00725559	0.00808046	0	0.00776487	0.00747577	0.00682183	0.00637886
	0	0.00933333	0.009	0.005	0.006	0	0.00775	0.0105	0.0045	0.00375	0	0.00741961	0.0059729	0.00630437	0.00609549	0	0.00796091	0.00871106	0.00888264	0.0103226
			Comparison	p.adj			Comparison	p.adj				Comparison	p.adj				Comparison	p.adj
			KI-B6	1.45039e-05			KI-B6	1.12876e-05				KI-B6	1.24953e-05				KI-B6	2.82134e-05
			KI+AAV-B6	1.45039e-05			KI+AAV-B6	1.23096e-05				KI+AAV-B6	2.70712e-05				KI+AAV-B6	2.54362e-05
			KI+AAV-MCM3-B6	0.00368908			KI+AAV-MCM3-B6	0.00186565				KI+MCM3-B6	1.63298e-05				KI+MCM3-B6	3.04329e-05
			KI+AAV-VCP-B6	0.00236618			KI+AAV-VCP-B6	0.00178634				KI+VCP-B6	2.64318e-05				KI+VCP-B6	3.38288e-05
			KI+AAV-KI	1			KI+AAV-KI	0.999978				KI+AAV-KI	0.918726				KI+AAV-KI	0.999966
			KI+AAV-MCM3-KI	0.00506978			KI+AAV-MCM3-KI	0.00693421				KI+MCM3-KI	0.99818				KI+MCM3-KI	0.99999
			KI+AAV-VCP-KI	0.00806082			KI+AAV-VCP-KI	0.00726803				KI+VCP-KI	0.926369				KI+VCP-KI	0.999697
			KI+AAV-MCM3-KI+AAV	0.00506978			KI+AAV-MCM3-KI+AAV	0.0079872				KI+MCM3-KI+AAV	0.982142				KI+MCM3-KI+AAV	0.9997
			KI+AAV-VCP-KI+AAV	0.00806082			KI+AAV-VCP-KI+AAV	0.00837436				KI+VCP-KI+AAV	1				KI+VCP-KI+AAV	0.998182
			KI+AAV-VCP-KI+AAV-MCM3	0.997467			KI+AAV-VCP-KI+AAV-MCM3	1				KI+VCP-KI+MCM3	0.984993				KI+VCP-KI+MCM3	0.999965
