# Supplementary material for: DNA damage in embryonic neural stem cell determines FTLDs’ fate via early-stage neuronal necrosis
Source: Life Sci Alliance. 2021 Jun 15;4(7):e202101022. doi: 10.26508/lsa.202101022 (PMC9715434; doi:10.26508/lsa.202101022)
Supplement: Supplementary file 11 [file LSA-2021-01022_SdataFS9.xlsx]

## Sheet: SupFigS9
Supplementary Figure S9
SupFig S9A
brain weight
E18						Comparison	p.adj
B6	KI	KI / AAV-FLAG	KI / AAV-VCP	KI / AAV-MCM3-T719A		KI-B6	0.000745947
76.6	44.52	52.86	70.5	72		KI+AAV-Flag-B6	0.00271619
77.2	53.04	44.52	68.94	90.42		KI+AAV-VCP-B6	0.998491
75.2	52.5	42.24	90.48	72.4		KI+AAV+MCM3-B6	0.999994
82.4	39.06	65.3	75	78.2		KI+AAV-Flag-KI	0.957181
						KI+AAV-VCP-KI	0.00126096
						KI+AAV+MCM3-KI	0.000655019
						KI+AAV-VCP-KI+AAV-Flag	0.00466112
						KI+AAV+MCM3-KI+AAV-Flag	0.00237489
						KI+AAV+MCM3-KI+AAV-VCP	0.99641
SupFig S9B
gH2AX intensity
B6 / no AAV	KI / no AAV	KI / AAV-FLAG	KI / AAV-VCP	KI / AAV-MCM3-T719A
3.8502	16.1791	19.7546	9.7151	22.3776		gH2AX intensity		53BP1 intensity
4.71357	23.3897	22.8507	14.811	16.7279		Comparison	p.adj	Comparison	p.adj
4.91157	24.6768	23.1897	10.0802	11.9825		KI-B6	4.48599e-07	KI-B6	4.51805e-06
						KI+AAV-B6	3.97713e-07	KI+AAV-B6	5.44567e-06
						KI+AAV-MCM3-B6	0.0011437	KI+AAV-MCM3-B6	0.00748857
						KI+AAV-VCP-B6	0.00453532	KI+AAV-VCP-B6	0.00806671
						KI+AAV-KI	0.999687	KI+AAV-KI	0.999358
						KI+AAV-MCM3-KI	5.97254e-05	KI+AAV-MCM3-KI	0.000442911
53BP1 intensity						KI+AAV-VCP-KI	2.20142e-05	KI+AAV-VCP-KI	0.00041643
B6 / no AAV	KI / no AAV	KI / AAV-FLAG	KI / AAV-VCP	KI / AAV-MCM3-T719A		KI+AAV-MCM3-KI+AAV	4.92843e-05	KI+AAV-MCM3-KI+AAV	0.00058411
7.8158	24.0024	16.8666	11.9237	15.4981		KI+AAV-VCP-KI+AAV	1.84576e-05	KI+AAV-VCP-KI+AAV	0.000548469
4.194	23.1414	21.6351	12.6525	28.9405		KI+AAV-VCP-KI+AAV-MCM3	0.851196	KI+AAV-VCP-KI+AAV-MCM3	0.999998
3.6864	26.7259	25.6771	14.962	22.7829
SupFig S9C
BrdU(+)Ki67(-) / All BrdU(+)						Comparison	p.adj
B6 / no AAV	KI / no AAV	KI / AAV-FLAG	KI / AAV-VCP	KI / AAV-MCM3-T719A		KI AAV-B6	0.0052156
31.7073	57.8947	63.4146	43.4783	36.3636		KI AAV MCM3-B6	0.975354
35.4839	65	48.4848	31.8182	42.8571		KI AAV VCP-B6	0.99983
30	52.381	57.1429	40	26.6667		KI no AAV-B6	0.00288345
						KI AAV MCM3-KI AAV	0.0123085
						KI AAV VCP-KI AAV	0.00414709
						KI no AAV-KI AAV	0.992804
						KI AAV VCP-KI AAV MCM3	0.942626
						KI no AAV-KI AAV MCM3	0.00662784
						KI no AAV-KI AAV VCP	0.00231075
SupFig S9D
Cux1					Foxp1					Tbr1
B6 / no AAV	KI / no AAV	KI / AAV-FLAG	KI / AAV-VCP	KI / AAV-MCM3-T719A	B6 / no AAV	KI / no AAV	KI / AAV-FLAG	KI / AAV-VCP	KI / AAV-MCM3-T719A	B6 / no AAV	KI / no AAV	KI / AAV-FLAG	KI / AAV-VCP	KI / AAV-MCM3-T719A
0.258211	0.19952	0.192901	0.205487	0.205487	0.608618	0.46264	0.484122	0.603175	0.414248	0.133171	0.33784	0.322977	0.191339	0.380265
0.252362	0.185271	0.191603	0.190083	0.190083	0.635039	0.508527	0.482443	0.499246	0.466942	0.112598	0.306202	0.325954	0.310672	0.342975
0.270732	0.186047	0.18855	0.175573	0.175573	0.597561	0.522481	0.49	0.522065	0.529237	0.131707	0.291473	0.32145	0.302362	0.295191
	Comparison	p.adj				Comparison	p.adj				Comparison	p.adj
	B6-AAV-MCM3-T719A	0.00011115				B6-AAV-MCM3-T719A	0.00795416				B6-AAV-MCM3-T719A	0.000273087
	KI-AAV-MCM3-T719A	1				KI-AAV-MCM3-T719A	0.902309				KI-AAV-MCM3-T719A	0.887674
	KI+AAV-Flag-AAV-MCM3-T719A	0.999993				KI+AAV-Flag-AAV-MCM3-T719A	0.987432				KI+AAV-Flag-AAV-MCM3-T719A	0.982551
	KI+AAV-VCP-Flag-AAV-MCM3-T719A	1				KI+AAV-VCP-Flag-AAV-MCM3-T719A	0.24348				KI+AAV-VCP-Flag-AAV-MCM3-T719A	0.208588
	KI-B6	0.000109775				KI-B6	0.0298025				KI-B6	0.000840756
	KI+AAV-Flag-B6	0.000120227				KI+AAV-Flag-B6	0.0164289				KI+AAV-Flag-B6	0.000517838
	KI+AAV-VCP-Flag-B6	0.00011115				KI+AAV-VCP-Flag-B6	0.234274				KI+AAV-VCP-Flag-B6	0.00609716
	KI+AAV-Flag-KI	0.999988				KI+AAV-Flag-KI	0.994478				KI+AAV-Flag-KI	0.994749
	KI+AAV-VCP-Flag-KI	1				KI+AAV-VCP-Flag-KI	0.661258				KI+AAV-VCP-Flag-KI	0.621099
	KI+AAV-VCP-Flag-KI+AAV-Flag	0.999993				KI+AAV-VCP-Flag-KI+AAV-Flag	0.448538				KI+AAV-VCP-Flag-KI+AAV-Flag	0.415475
