# Supplementary material for: DNA damage in embryonic neural stem cell determines FTLDs’ fate via early-stage neuronal necrosis
Source: Life Sci Alliance. 2021 Jun 15;4(7):e202101022. doi: 10.26508/lsa.202101022 (PMC9715434; doi:10.26508/lsa.202101022)
Supplement: Supplementary file 15 [file LSA-2021-01022_SdataF6.xlsx]

## Sheet: Figure6
Figure 6
Figure 6B
	PGRN_R504X-KI				CHMP2B_Q165X-KI				TDP43_N267S-KI
	1m	3m	6m	12m	1m	3m	6m	12m	1m	3m	6m	12m
#1	2	5	0	2	2	5	2	0	1	4	1	1
#2	2	4	0	1	3	2	1	0	0	5	2	2
#3	1	2	1	1	2	5	0	1	3	3	1	1
#4	1	1	2	1	1	3	1	0	1	1	2	1
#5	1	3	1	1	2	3	1	1	4	3	2	1
#6	3	2	0	0	1	2	0	0	1	5	2	1
#7	1	4	1	0	1	3	1	2	3	2	1	0
#8	1	3	1	1	1	4	2	0	0	5	1	0
#9	1	6	3	1	2	2	3	2	2	2	1	1
#10	3	3	1	0	3	4	2	1	0	2	2	1
#11	2	5	0	0	1	3	3	0	1	3	1	0
#12	4	2	1	1	2	2	1	0	1	5	1	0
#13	2	3	1	0	2	2	3	0	3	2	1	1
#14	4	2	2	2	1	1	1	0	1	5	1	0
#15	3	3	0	2	2	2	2	0	3	3	0	1
#16	2	2	4	1	1	4	1	0	1	3	0	1
#17	1	3	2	1	1	4	3	0	3	1	1	0
#18	3	2	2	2	1	1	0	0	2	2	3	1
#19	0	4	0	2	2	3	2	1	3	1	1	0
#20	1	3	1	1	1	3	2	3	3	1	2	0
#21	3	3	0	0	1	4	1	1	3	4	3	1
#22	1	4	0	1	1	1	1	3	2	6	2	0
#23	2	4	0	1	1	3	2	2	1	3	1	0
#24	2	2	0	1	0	2	1	0	1	4	1	1
#25	1	4	2	0	2	4	3	1	3	4	1	1
#26	1	2	1	0	1	3	2	0	2	3	1	1
#27	2	2	1	1	0	5	2	0	1	1	1	1
#28	2	5	1	1	1	4	2	0	2	1	1	1
#29	2	4	1	2	1	3	1	0	2	4	0	1
#30	3	3	0	1	1	2	0	1	1	4	1	0
average	1.9	3.16667	0.966667	0.933333	1.36667	2.96667	1.53333	0.633333	1.8	3.06667	1.26667	0.666667
SE	0.181627	0.214869	0.182469	0.126249	0.13116	0.211635	0.171091	0.169403	0.2	0.270943	0.135046	0.0998082
Figure 6C		Figure 6I									Figure 6J
b-actin		VCP-KI		PGRN-KI		CHMP2B-KI		TDP43-KI			gH2AX		pSer46-MARCKS
		pSer409/410-TDP43		pSer409/410-TDP43		pSer409/410-TDP43		pSer409/410-TDP43
											53BP1		YAP
		pSer403/404-TDP43		pSer403/404-TDP43		pSer403/404-TDP43		pSer403/404-TDP43
											GAPDH		pSer409/410-TDP43
		TDP43		TDP43		TDP43		TDP43
													b-actin
		GAPDH		GAPDH		GAPDH		GAPDH
		YAP		YAP		YAP		YAP
Figure 6K
Y-maze test										Morris Water-Maze test
PGRN-KI											day1							day2							day3							day4							day5
B6	KI	KI+AAV-MCM3
84.5	42.5	65.2
72.2222	50	58.8		Comparison	diff	lwr	upr	p.adj		PGRN-KI	B6	49	KI	60	KI-AAV	60		B6	60	KI	60	KI-AAV	60		B6	22.33	KI	60	KI-AAV	11.17		B6	6	KI	30.5	KI-AAV	15		B6	8.67	KI	39	KI-AAV	17.17
74	61.9048	85.7		B6 vs KI+AAV-MCM3	6.77037	-5.65649	19.1972	0.364144			B6	54.5	KI	60	KI-AAV	44		B6	33.5	KI	45.17	KI-AAV	21.25		B6	20.62	KI	53	KI-AAV	20.75		B6	3.75	KI	37	KI-AAV	15.33		B6	6.62	KI	24.25	KI-AAV	19.87
72.5	46.2626	84		KI vs KI+AAV-MCM3	-16.6838	-28.6231	-4.74444	0.0061244			B6	60	KI	41.25	KI-AAV	47.25		B6	37.17	KI	42.37	KI-AAV	25.67		B6	24.5	KI	60	KI-AAV	5.5		B6	16.33	KI	31.75	KI-AAV	22.12		B6	2.5	KI	24.5	KI-AAV	6.5
79.8	55.8462	55		KI vs B6	-23.4542	-35.881	-11.0273	0.000426408			B6	60	KI	44.5	KI-AAV	60		B6	36.75	KI	42.75	KI-AAV	34.25		B6	19.5	KI	37.25	KI-AAV	11.12		B6	23.5	KI	33	KI-AAV	11.33		B6	3	KI	60	KI-AAV	9
80	59.5	72.7									B6	60	KI	47.17	KI-AAV	58.87		B6	37.17	KI	48.5	KI-AAV	35.37		B6	27.5	KI	36.5	KI-AAV	13		B6	18.25	KI	31.75	KI-AAV	10		B6	6.83	KI	33	KI-AAV	10.5
	60	71.4									B6	37.25	KI	40.37	KI-AAV	38.87		B6	39	KI	37	KI-AAV	28		B6	17.25	KI	45.5	KI-AAV	10.5		B6	18.5	KI	36.17	KI-AAV	20		B6	18.5	KI	29	KI-AAV	12.5
											average	53.4583	average	48.8817	average	51.4983		average	40.5983	average	45.965	average	34.09		average	21.95	average	48.7083	average	12.0067		average	14.3883	average	33.3617	average	15.63		average	7.68667	average	34.9583	average	12.59
											SEM	3.70609	SEM	3.65173	SEM	3.79757		SEM	3.94834	SEM	3.20245	SEM	5.61499		SEM	1.4979	SEM	4.3361	SEM	2.02917		SEM	3.17358	SEM	1.07454	SEM	1.93124		SEM	2.37089	SEM	5.49788	SEM	2.06823
CHMP2B-KI
B6	KI	KI+AAV-MCM3										diff	lwr	upr	p adj					diff	lwr	upr	p adj				diff	lwr	upr	p adj				diff	lwr	upr	p adj				diff	lwr	upr	p adj
80	50	80		Comparison	diff	lwr	upr	p.adj			KI vs B6	-4.57667	-18.2378	9.08444	0.666573				KI vs B6	5.36667	-10.6975	21.4309	0.668045			KI vs B6	26.7583	16.1197	37.397	2.67e-05			KI vs B6	18.9733	10.7715	27.1752	6.72e-05			KI vs B6	27.2717	13.8374	40.706	0.0002606
79.3	37.5	70		B6 vs KI+AAV-MCM3	-1.70996	-12.3188	8.8989	0.908481			KI+AAV-MCM3 vs B6	-1.96	-15.6211	11.7011	0.926672				KI+AAV-MCM3 vs B6	-6.50833	-22.5725	9.55588	0.556759			KI+AAV-MCM3 vs B6	-9.94333	-20.582	0.695297	0.0686554			KI+AAV-MCM3 vs B6	1.24167	-6.96019	9.44352	0.918752			KI+AAV-MCM3 vs B6	4.90333	-8.53096	18.3376	0.619455
77.3333	49.7269	81		KI vs KI+AAV-MCM3	-25.6374	-36.2463	-15.0285	4.17222e-05			KI+AAV-MCM3 vs KI	2.61667	-11.0444	16.2778	0.873571				KI+AAV-MCM3 vs KI	-11.875	-27.9392	4.18921	0.167291			KI+AAV-MCM3 vs KI	-36.7017	-47.3403	-26.063	6e-07			KI+AAV-MCM3 vs KI	-17.7317	-25.9335	-9.52981	0.0001375			KI+AAV-MCM3 vs KI	-22.3683	-35.8026	-8.93404	0.0016373
71.8182	59.5	83.3		KI vs B6	-23.9274	-34.5363	-13.3186	8.81466e-05
73.3333	57.6923	87.5
76.4554	60.2564	66.7
TDP43-KI
B6	KI	KI+AAV-MCM3								CHMP2B-KI	B6	60	KI	60	KI-AAV	60		B6	60	KI	60	KI-AAV	60		B6	19.5	KI	60	KI-AAV	27.5		B6	2	KI	29.75	KI-AAV	7.12		B6	9.83	KI	30.75	KI-AAV	4.75
71.8398	65.3529	71.4		Comparison	diff	lwr	upr	p.adj			B6	60	KI	51.5	KI-AAV	42.25		B6	37.25	KI	42.17	KI-AAV	30		B6	17.5	KI	40	KI-AAV	17.25		B6	12.25	KI	29.5	KI-AAV	15.25		B6	7.5	KI	36.5	KI-AAV	15
86.3636	58.9474	68.2		B6-aav-tdp	4.53709	-2.97387	12.0481	0.285834			B6	58.5	KI	54.33	KI-AAV	48.17		B6	32.17	KI	54.5	KI-AAV	31.5		B6	28.25	KI	27.5	KI-AAV	19.83		B6	22	KI	34	KI-AAV	11		B6	9	KI	24.12	KI-AAV	11.67
75	58.5784	71.1		KI-aav-tdp	-12.2213	-19.7323	-4.71035	0.00214528			B6	44.5	KI	56.33	KI-AAV	51.12		B6	34	KI	45.75	KI-AAV	26.37		B6	29	KI	60	KI-AAV	21.25		B6	24.25	KI	30.62	KI-AAV	20.75		B6	9.83	KI	39	KI-AAV	14.37
75	63.8333	81		KI-B6	-16.7584	-23.9198	-9.59699	7.33557e-05			B6	48	KI	44.25	KI-AAV	37.17		B6	22	KI	46	KI-AAV	28		B6	22.83	KI	39	KI-AAV	20.33		B6	21.75	KI	44.62	KI-AAV	22.5		B6	11.75	KI	31.5	KI-AAV	11.17
75.7353	59.3	76									B6	52	KI	60	KI-AAV	38.87		B6	30.75	KI	36.62	KI-AAV	36		B6	16.5	KI	30.33	KI-AAV	10.62		B6	11.75	KI	33.25	KI-AAV	18.5		B6	14.62	KI	53.75	KI-AAV	12.5
84.5238	61.9										average	53.8333	average	54.4017	average	46.2633		average	36.0283	average	47.5067	average	35.3117		average	22.2633	average	42.805	average	19.4633		average	15.6667	average	33.6233	average	15.8533		average	10.4217	average	35.9367	average	11.5767
											SEM	2.72234	SEM	2.43504	SEM	3.50892		SEM	5.22746	SEM	3.45131	SEM	5.11906		SEM	2.19913	SEM	5.78374	SEM	2.24922		SEM	3.48608	SEM	2.32546	SEM	2.41765		SEM	1.01074	SEM	4.13616	SEM	1.49613
												diff	lwr	upr	p adj					diff	lwr	upr	p adj				diff	lwr	upr	p adj				diff	lwr	upr	p adj				diff	lwr	upr	p adj
											KI vs B6	0.568333	-10.1734	11.3101	0.989649				KI vs B6	11.4783	-5.67843	28.6351	0.224056			KI vs B6	20.5417	6.57851	34.5048	0.0044714			KI vs B6	17.9567	7.69627	28.2171	0.0010587			KI vs B6	25.515	15.9436	35.0864	1.37e-05
											KI+AAV-MCM3 vs B6	-7.57	-18.3117	3.17173	0.193536				KI+AAV-MCM3 vs B6	-0.716667	-17.8734	16.4401	0.993533			KI+AAV-MCM3 vs B6	-2.8	-16.7632	11.1632	0.862422			KI+AAV-MCM3 vs B6	0.186667	-10.0737	10.4471	0.99877			KI+AAV-MCM3 vs B6	1.155	-8.41644	10.7264	0.947472
											KI+AAV-MCM3 vs KI	-8.13833	-18.8801	2.6034	0.15452				KI+AAV-MCM3 vs KI	-12.195	-29.3518	4.96176	0.188691			KI+AAV-MCM3 vs KI	-23.3417	-37.3048	-9.37851	0.0015823			KI+AAV-MCM3 vs KI	-17.77	-28.0304	-7.5096	0.0011618			KI+AAV-MCM3 vs KI	-24.36	-33.9314	-14.7886	2.34e-05
										TDP43-KI	B6	60	KI	60	KI-AAV	60		B6	60	KI	60	KI-AAV	60		B6	18.5	KI	60	KI-AAV	24.25		B6	18.5	KI	55.17	KI-AAV	16		B6	5	KI	37	KI-AAV	3
											B6	60	KI	43	KI-AAV	45.87		B6	40.25	KI	41.5	KI-AAV	25.75		B6	13	KI	44	KI-AAV	21.5		B6	17.5	KI	25.5	KI-AAV	21.5		B6	4	KI	29	KI-AAV	3
											B6	46.67	KI	42.87	KI-AAV	60		B6	46.83	KI	42	KI-AAV	30.17		B6	22.75	KI	54.17	KI-AAV	25		B6	22.67	KI	36.5	KI-AAV	15.33		B6	3.33	KI	22.33	KI-AAV	2
											B6	48.37	KI	60	KI-AAV	60		B6	50.12	KI	46.5	KI-AAV	37.37		B6	14.5	KI	45.33	KI-AAV	4.25		B6	19.62	KI	42.37	KI-AAV	18.37		B6	4.5	KI	31.75	KI-AAV	14.5
											B6	40	KI	60	KI-AAV	37.17		B6	32.87	KI	54	KI-AAV	23.5		B6	14.17	KI	36.5	KI-AAV	14.5		B6	16	KI	38.25	KI-AAV	7.5		B6	17.25	KI	60	KI-AAV	15.33
											B6	36.62	KI	36.75	KI-AAV	37.37		B6	36	KI	58.83	KI-AAV	23.83		B6	19	KI	50.5	KI-AAV	12.5		B6	18.5	KI	26.33	KI-AAV	7.25		B6	12.83	KI	42	KI-AAV	14.12
											average	48.61	average	50.4367	average	50.0683		average	44.345	average	50.4717	average	33.4367		average	16.9867	average	48.4167	average	17		average	18.7983	average	37.3533	average	14.325		average	7.81833	average	37.0133	average	8.65833
											SEM	4.0049	SEM	4.37514	SEM	4.62297		SEM	4.09344	SEM	3.37211	SEM	5.72091		SEM	1.52283	SEM	3.37963	SEM	3.29583		SEM	0.919407	SEM	4.49499	SEM	2.36851		SEM	2.36469	SEM	5.35652	SEM	2.68845
												diff	lwr	upr	p adj					diff	lwr	upr	p adj				diff	lwr	upr	p adj				diff	lwr	upr	p adj				diff	lwr	upr	p adj
											KI vs B6	1.82667	-14.1223	17.7756	0.952538				KI vs B6	-3.87333	-22.4935	14.7468	0.85287			KI vs B6	31.43	20.9103	41.9497	3.6e-06			KI vs B6	15.2217	7.47297	22.9704	0.0003601			KI vs B6	29.195	15.5306	42.8594	0.0001553
											KI+AAV-MCM3 vs B6	1.45833	-14.4906	17.4073	0.969445				KI+AAV-MCM3 vs B6	-10.9083	-29.5285	7.71185	0.30916			KI+AAV-MCM3 vs B6	0.0133333	-10.5063	10.533	0.999994			KI+AAV-MCM3 vs B6	-4.47333	-12.222	3.27536	0.319012			KI+AAV-MCM3 vs B6	0.84	-12.8244	14.5044	0.986055
											KI+AAV-MCM3 vs KI	-0.368333	-16.3173	15.5806	0.998018				KI+AAV-MCM3 vs KI	-7.035	-25.6552	11.5852	0.599316			KI+AAV-MCM3 vs KI	-31.4167	-41.9363	-20.897	3.6e-06			KI+AAV-MCM3 vs KI	-19.695	-27.4437	-11.9463	2.37e-05			KI+AAV-MCM3 vs KI	-28.355	-42.0194	-14.6906	0.0002091
