# Supplementary material for: DNA damage in embryonic neural stem cell determines FTLDs’ fate via early-stage neuronal necrosis
Source: Life Sci Alliance. 2021 Jun 15;4(7):e202101022. doi: 10.26508/lsa.202101022 (PMC9715434; doi:10.26508/lsa.202101022)
Supplement: Supplementary file 17 [file LSA-2021-01022_SdataF7.xlsx]

## Sheet: Fig7a raw data
Figure 7
Figure 7A
		Raw data						vs whole protein amount					vs ACTB					vs GAPDH					vs NF-L
ID	Group	pSer46-MARCKS	GAPDH	NFL	ACTB	whole_protein_amount		pSer46-MARCKS	GAPDH	NFL	ACTB		pSer46-MARCKS	GAPDH	NFL	ACTB		pSer46-MARCKS	GAPDH	NFL	ACTB		pSer46-MARCKS	GAPDH	NFL	ACTB
AD01	AD	132.08	2718.78	711.69	34675.1	2.33056e+06		5.66728e-05	0.00116658	0.000305372	0.0148784		0.00380906	0.0784072	0.0205245	1		0.0485805	1	0.261768	12.7539		0.185586	3.82017	1	48.7222
AD02	AD	185.425	2449.93	886.778	244112	3.77594e+06		4.9107e-05	0.000648827	0.00023485	0.0646493		0.00075959	0.0100361	0.00363267	1		0.0756857	1	0.36196	99.6402		0.2091	2.76273	1	275.279
AD03	AD	158.925	1523.76	489.105	61417.1	4.29142e+06		3.70332e-05	0.000355072	0.000113973	0.0143116		0.00258763	0.0248101	0.00796366	1		0.104298	1	0.320985	40.3062		0.32493	3.11541	1	125.57
AD04	AD	132.425	2430.67	959.107	717516	6.99117e+06		1.89418e-05	0.000347678	0.000137188	0.102632		0.00018456	0.00338763	0.0013367	1		0.0544808	1	0.394585	295.192		0.138071	2.53431	1	748.108
AD05	AD	1270.73	2667.99	1284.7	354826	4.06524e+06		0.000312584	0.000656293	0.000316021	0.087283		0.00358127	0.00751914	0.00362064	1		0.476287	1	0.481524	132.994		0.989126	2.07674	1	276.194
AD06	AD	685.966	1342.46	777.654	215327	3.47985e+06		0.000197125	0.00038578	0.000223474	0.0618784		0.00318569	0.00623449	0.0036115	1		0.510979	1	0.579277	160.398		0.882097	1.72629	1	276.894
AD07	AD	534.971	1113.02	615.124	244221	3.71488e+06		0.000144007	0.000299612	0.000165584	0.0657414		0.00219051	0.00455743	0.00251871	1		0.480647	1	0.552661	219.422		0.869696	1.80943	1	397.028
AD08	AD	316.741	1236.53	1118.43	25363.7	3.17022e+06		9.99114e-05	0.000390046	0.000352792	0.0080006		0.012488	0.0487522	0.0440958	1		0.256153	1	0.904488	20.5119		0.283202	1.1056	1	22.6779
AD09	AD	99.3088	815.206	556.087	644.746	1.1262e+06		8.81802e-05	0.000723854	0.000493772	0.000572495		0.154028	1.26438	0.86249	1		0.12182	1	0.682143	0.790899		0.178585	1.46597	1	1.15943
AD10	AD	83.5553	602.656	463.696	714.643	1.21843e+06		6.8576e-05	0.000494615	0.000380567	0.000586526		0.116919	0.843296	0.64885	1		0.138645	1	0.769421	1.18582		0.180194	1.29968	1	1.54119
AD11	AD	120.437	646.241	561.627	584.848	1.21977e+06		9.87376e-05	0.000529807	0.000460438	0.000479475		0.205929	1.10497	0.960295	1		0.186365	1	0.869067	0.905		0.214443	1.15066	1	1.04135
AD12	AD	98.7255	691.462	529.76	628.846	1.21161e+06		8.14831e-05	0.000570698	0.000437237	0.000519018		0.156995	1.09957	0.842432	1		0.142778	1	0.766145	0.909444		0.186359	1.30524	1	1.18704
AD13	AD	216.982	1099.44	528.932	501.928	1.18677e+06		0.000182833	0.000926414	0.000445689	0.000422935		0.432297	2.19044	1.0538	1		0.197356	1	0.481091	0.456529		0.410226	2.07861	1	0.948945
AD14	AD	102.458	704.421	489.43	594.263	1.28449e+06		7.9766e-05	0.000548407	0.000381032	0.000462646		0.172413	1.18537	0.823592	1		0.14545	1	0.694798	0.843618		0.209342	1.43927	1	1.21419
AD15	AD	86.2081	618.082	560.299	737.197	1.29831e+06		6.64e-05	0.000476065	0.000431559	0.000567811		0.11694	0.838421	0.760039	1		0.139477	1	0.906512	1.19272		0.153861	1.10313	1	1.31572
AD16	AD	65.8258	322.79	365.034	508.176	861813		7.63806e-05	0.000374547	0.000423565	0.000589659		0.129533	0.635192	0.718321	1		0.203928	1	1.13087	1.57433		0.180328	0.884274	1	1.39214
AD17	AD	66.5564	389.028	387.693	454.642	790336		8.42127e-05	0.000492231	0.000490542	0.000575251		0.146393	0.85568	0.852744	1		0.171084	1	0.996569	1.16866		0.171673	1.00344	1	1.17268
AD18	AD	88.0725	438.615	433.332	353.563	758638		0.000116093	0.000578161	0.000571197	0.00046605		0.2491	1.24056	1.22561	1		0.200797	1	0.987954	0.806089		0.203245	1.01219	1	0.815918
AD19	AD	105.945	408.407	337.173	356.917	782979		0.00013531	0.000521606	0.000430629	0.000455844		0.296834	1.14426	0.944683	1		0.25941	1	0.825582	0.873924		0.314215	1.21127	1	1.05856
AD20	AD	104.079	575.511	306.571	466.961	782538		0.000133002	0.000735442	0.000391765	0.000596727		0.222885	1.23246	0.656523	1		0.180846	1	0.532693	0.811386		0.339494	1.87725	1	1.52318
AD21	AD	68.6945	455.627	385.206	511.673	821750		8.35953e-05	0.000554459	0.000468763	0.000622662		0.134255	0.890466	0.752836	1		0.150769	1	0.845441	1.12301		0.178332	1.18282	1	1.32831
AD22	AD	75.9082	817.952	277.504	598.448	971763		7.81139e-05	0.000841719	0.000285568	0.000615837		0.126842	1.36679	0.463706	1		0.0928028	1	0.339267	0.731642		0.273539	2.94753	1	2.15654
AD23	AD	105.94	450.857	340.864	690.521	1.05017e+06		0.000100879	0.000429318	0.00032458	0.000657533		0.15342	0.652923	0.493633	1		0.234975	1	0.756036	1.53157		0.310798	1.32269	1	2.0258
AD24	AD	111.663	588.016	340.613	723.982	1.15778e+06		9.64453e-05	0.00050788	0.000294194	0.000625317		0.154234	0.812197	0.470472	1		0.189898	1	0.579259	1.23123		0.327829	1.72634	1	2.12552
AD25	AD	105.94	464.095	363.5	540.495	1.03957e+06		0.000101908	0.000446431	0.000349665	0.000519923		0.196006	0.858649	0.672532	1		0.228272	1	0.783244	1.16462		0.291444	1.27674	1	1.48692
AD26	AD	126.3	296.672	297.909	612.455	1.05358e+06		0.000119878	0.000281586	0.00028276	0.000581311		0.20622	0.484398	0.486417	1		0.425724	1	1.00417	2.06442		0.423957	0.995851	1	2.05585
AD27	AD	56.2987	357.624	316.588	478.215	818111		6.88155e-05	0.000437133	0.000386975	0.000584536		0.117727	0.74783	0.66202	1		0.157424	1	0.885256	1.3372		0.177829	1.12962	1	1.51053
AD28	AD	89.4132	388.448	291.36	422.554	761802		0.000117371	0.000509907	0.000382462	0.000554677		0.211602	0.919286	0.689522	1		0.230181	1	0.750062	1.0878		0.306882	1.33322	1	1.45028
AD29	AD	79.46	463.735	268.146	337.008	776874		0.000102282	0.000596925	0.00034516	0.0004338		0.235781	1.37604	0.795666	1		0.171348	1	0.57823	0.726725		0.296331	1.72942	1	1.25681
AD30	AD	103.588	417.757	334.285	323.734	832081		0.000124492	0.000502063	0.000401746	0.000389065		0.319979	1.29043	1.03259	1		0.247962	1	0.800189	0.774933		0.309879	1.2497	1	0.968437
AD31	AD	71.2416	415.255	292.362	263.549	789791		9.02032e-05	0.000525778	0.000370177	0.000333695		0.270317	1.57563	1.10933	1		0.171561	1	0.704055	0.634668		0.243676	1.42034	1	0.901446
AD32	AD	105.94	872.086	358.127	805.41	1.26936e+06		8.34594e-05	0.000687028	0.000282132	0.000634501		0.131536	1.08279	0.444652	1		0.121479	1	0.410655	0.923544		0.295817	2.43513	1	2.24895
AD33	AD	38.493	569.419	313.381	325.451	847255		4.54325e-05	0.000672075	0.000369877	0.000384123		0.118276	1.74963	0.962913	1		0.0676004	1	0.550351	0.571548		0.122831	1.81702	1	1.03852
AD34	AD	79.46	501.284	317.855	378.729	874522		9.08611e-05	0.000573209	0.000363462	0.00043307		0.209807	1.3236	0.839269	1		0.158513	1	0.634082	0.755517		0.249988	1.57708	1	1.19151
AD35	AD	76.5049	337.791	279.834	217.283	877384		8.71966e-05	0.000384998	0.000318941	0.000247648		0.352099	1.55462	1.28788	1		0.226486	1	0.828423	0.643246		0.273394	1.20711	1	0.776471
AD36	AD	37.0897	399.863	343.069	263.623	897289		4.13352e-05	0.000445634	0.000382339	0.000293799		0.140692	1.5168	1.30136	1		0.092756	1	0.857966	0.659284		0.108111	1.16555	1	0.768427
AD37	AD	79.46	335.069	344.936	214.176	865970		9.17584e-05	0.00038693	0.000398324	0.000247325		0.371003	1.56446	1.61053	1		0.237145	1	1.02945	0.639199		0.230361	0.971395	1	0.620915
AD38	AD	105.94	1208.34	278.412	172.907	870538		0.000121695	0.00138803	0.000319816	0.000198621		0.6127	6.98837	1.61019	1		0.0876742	1	0.230409	0.143095		0.380515	4.3401	1	0.621047
AD39	AD	82.7787	670.962	547.316	786.002	1.52996e+06		5.41051e-05	0.000438549	0.000357732	0.00051374		0.105316	0.853639	0.696329	1		0.123373	1	0.815718	1.17145		0.151245	1.22591	1	1.4361
AD40	AD	159.08	694.102	527.605	783.299	1.46951e+06		0.000108254	0.000472336	0.000359034	0.000533034		0.203089	0.886127	0.673567	1		0.229188	1	0.760125	1.12851		0.301513	1.31557	1	1.48463
AD41	AD	132.43	787.951	505.644	628.509	1.52241e+06		8.69868e-05	0.000517567	0.000332133	0.000412837		0.210705	1.25368	0.804513	1		0.168069	1	0.64172	0.79765		0.261904	1.55831	1	1.24299
AD42	AD	130.068	666.336	555.636	486.657	1.54988e+06		8.39211e-05	0.000429927	0.000358502	0.000313996		0.267268	1.36921	1.14174	1		0.195198	1	0.833867	0.730348		0.234088	1.19923	1	0.875856
AD43	AD	147.844	822.261	470.971	625.905	1.4426e+06		0.000102484	0.000569986	0.000326474	0.000433873		0.236208	1.31372	0.752465	1		0.179801	1	0.572776	0.761199		0.313912	1.74588	1	1.32897
ALS01	ALS	338.1	678.185	951.052	2264.51	2.49488e+06		0.000135518	0.000271831	0.000381202	0.000907665		0.149304	0.299484	0.419981	1		0.498536	1	1.40235	3.33908		0.355501	0.713089	1	2.38106
ALS02	ALS	281.604	1143.87	815.724	774.79	1.99248e+06		0.000141334	0.000574094	0.000409402	0.000388858		0.363459	1.47636	1.05283	1		0.246186	1	0.713127	0.677342		0.34522	1.40227	1	0.949819
ALS03	ALS	106.4	829.797	428.416	732.101	1.30551e+06		8.15006e-05	0.00063561	0.00032816	0.000560777		0.145335	1.13345	0.585188	1		0.128224	1	0.51629	0.882265		0.248357	1.93689	1	1.70885
ALS04	ALS	168.846	579.524	378.925	4344.9	2.08743e+06		8.08872e-05	0.000277626	0.000181527	0.00208146		0.0388607	0.13338	0.0872114	1		0.291353	1	0.653856	7.49737		0.445592	1.52939	1	11.4664
ALS05	ALS	115.256	1243.74	780.954	970.459	1.42033e+06		8.11478e-05	0.000875675	0.000549841	0.000683265		0.118765	1.2816	0.804726	1		0.0926689	1	0.627906	0.780272		0.147584	1.5926	1	1.24266
ALS06	ALS	398.96	936.074	402.962	715.197	1.25155e+06		0.000318772	0.000747931	0.00032197	0.000571448		0.557833	1.30883	0.563428	1		0.426206	1	0.430481	0.764039		0.990068	2.32298	1	1.77485
ALS07	ALS	96.0358	696.006	585.095	842.977	1.30429e+06		7.36308e-05	0.000533629	0.000448593	0.000646312		0.113925	0.825652	0.694082	1		0.137981	1	0.840647	1.21116		0.164137	1.18956	1	1.44075
ALS08	ALS	53.2	623.895	540.268	536.989	1.17688e+06		4.52043e-05	0.000530127	0.000459068	0.000456282		0.099071	1.16184	1.00611	1		0.0852707	1	0.865959	0.860703		0.0984697	1.15479	1	0.99393
ALS09	ALS	79.8	571.96	345.73	451.774	1.01491e+06		7.86277e-05	0.000563558	0.000340651	0.000445137		0.176637	1.26603	0.765273	1		0.13952	1	0.604465	0.789869		0.230816	1.65435	1	1.30672
ALS10	ALS	159.575	791.032	312.608	754.333	1.28744e+06		0.000123948	0.000614423	0.000242814	0.000585917		0.211544	1.04865	0.414417	1		0.20173	1	0.39519	0.953606		0.510463	2.53043	1	2.41303
ALS11	ALS	88.787	414.901	340.706	463.412	683503		0.0001299	0.000607022	0.00049847	0.000677995		0.191594	0.89532	0.735212	1		0.213995	1	0.821172	1.11692		0.260597	1.21777	1	1.36015
ALS12	ALS	141.588	372.335	407.361	349.004	699336		0.00020246	0.000532412	0.000582497	0.000499051		0.405691	1.06685	1.16721	1		0.38027	1	1.09407	0.937338		0.347573	0.914017	1	0.856743
ALS13	ALS	88.8531	431.087	389.184	462.03	824489		0.000107767	0.000522854	0.00047203	0.000560383		0.19231	0.933029	0.842335	1		0.206114	1	0.902796	1.07178		0.228306	1.10767	1	1.18718
ALS14	ALS	95.6331	498.324	349.113	407.676	777806		0.000122952	0.000640679	0.000448843	0.000524136		0.234581	1.22235	0.856348	1		0.191909	1	0.700574	0.818095		0.273932	1.4274	1	1.16775
ALS15	ALS	154.319	418.535	288.422	465.742	835131		0.000184784	0.00050116	0.000345362	0.000557688		0.33134	0.89864	0.619274	1		0.368713	1	0.689124	1.11279		0.535046	1.45112	1	1.61479
ALS16	ALS	147.881	459.469	403.073	596.867	795873		0.00018581	0.000577314	0.000506454	0.000749953		0.247762	0.7698	0.675315	1		0.321852	1	0.87726	1.29904		0.366883	1.13991	1	1.48079
ALS17	ALS	173.063	564.785	477.172	495.051	1.04322e+06		0.000165893	0.000541388	0.000457405	0.000474543		0.349586	1.14086	0.963885	1		0.306422	1	0.844874	0.87653		0.362684	1.18361	1	1.03747
ALS18	ALS	143.574	475.55	401.736	657.011	996837		0.000144029	0.000477059	0.000403011	0.000659096		0.218526	0.723809	0.611461	1		0.301911	1	0.844782	1.38158		0.357383	1.18374	1	1.63543
ALS19	ALS	245.997	551.791	438.871	433.616	982025		0.0002505	0.000561891	0.000446905	0.000441553		0.567316	1.27253	1.01212	1		0.445817	1	0.795359	0.785835		0.560523	1.25729	1	0.988025
ALS20	ALS	186.18	488.01	498.807	357.846	840231		0.000221582	0.000580805	0.000593654	0.00042589		0.52028	1.36374	1.39392	1		0.381508	1	1.02212	0.733275		0.373251	0.978355	1	0.717404
ALS21	ALS	138.54	372.718	465.743	413.277	832225		0.000166469	0.000447857	0.000559636	0.000496593		0.335223	0.901859	1.12695	1		0.371702	1	1.24959	1.10882		0.29746	0.800265	1	0.887351
ALS22	ALS	129.122	478.778	427.897	508.291	841490		0.000153445	0.000568965	0.000508499	0.000604037		0.254032	0.941938	0.841834	1		0.269691	1	0.893726	1.06164		0.30176	1.11891	1	1.18788
ALS23	ALS	162.258	17565.9	640.493	1032.89	7.52607e+06		2.15595e-05	0.002334	8.51033e-05	0.000137241		0.157092	17.0065	0.620099	1		0.00923715	1	0.0364624	0.0588009		0.253334	27.4255	1	1.61265
ALS24	ALS	232.766	967.421	496.655	748.87	1.7173e+06		0.000135542	0.000563337	0.000289206	0.000436073		0.310823	1.29184	0.663205	1		0.240605	1	0.51338	0.774089		0.468668	1.94788	1	1.50783
ALS25	ALS	199.965	435.369	397.936	408.382	940947		0.000212514	0.000462693	0.000422911	0.000434012		0.48965	1.06608	0.974421	1		0.459299	1	0.91402	0.938014		0.502504	1.09407	1	1.02625
ALS26	ALS	221.242	424.306	431.337	418.914	879452		0.000251568	0.000482466	0.000490461	0.000476335		0.528133	1.01287	1.02965	1		0.521421	1	1.01657	0.987291		0.512922	0.983701	1	0.971199
ALS27	ALS	207.648	819.135	473.782	519.812	1.10919e+06		0.000187208	0.000738501	0.000427144	0.000468643		0.399467	1.57583	0.91145	1		0.253497	1	0.578394	0.634586		0.438277	1.72893	1	1.09715
ALS28	ALS	227.078	2914.7	1338.25	4024.66	2.8268e+07		8.03304e-06	0.000103109	4.73414e-05	0.000142375		0.0564217	0.72421	0.332512	1		0.077908	1	0.459138	1.38082		0.169683	2.17799	1	3.00741
ALS29	ALS	79.785	512.44	381.121	536.281	904837		8.81762e-05	0.000566334	0.000421204	0.000592683		0.148774	0.955542	0.710674	1		0.155696	1	0.743739	1.04653		0.209343	1.34456	1	1.40712
ALS30	ALS	26.6	423.488	345.73	357.79	697777		3.81211e-05	0.00060691	0.000495474	0.000512757		0.0743453	1.18362	0.966293	1		0.0628117	1	0.816387	0.844865		0.0769387	1.22491	1	1.03488
NC31	disease control	34.5293	289.782	256.651	839.602	592109		5.83158e-05	0.000489407	0.000433453	0.00141798		0.0411259	0.345142	0.305682	1		0.119156	1	0.88567	2.89735		0.134538	1.12909	1	3.27137
NC32	disease control	52.975	316.148	233.3	482.463	558756		9.48088e-05	0.000565807	0.000417535	0.000863459		0.109801	0.65528	0.48356	1		0.167564	1	0.737945	1.52607		0.227068	1.35512	1	2.06799
NC33	disease control	48.0191	364.844	282.357	893.028	535578		8.96585e-05	0.000681214	0.000527201	0.00166741		0.0537712	0.408547	0.31618	1		0.131616	1	0.773913	2.4477		0.170065	1.29213	1	3.16276
NC34	disease control	33.4357	367.211	219.273	631.196	543525		6.15165e-05	0.00067561	0.000403428	0.0011613		0.052972	0.58177	0.347393	1		0.0910532	1	0.597131	1.71889		0.152484	1.67467	1	2.87858
NC35	disease control	103.737	292.379	273.128	15979.1	616809		0.000168184	0.000474018	0.000442808	0.025906		0.00649207	0.0182976	0.0170929	1		0.354805	1	0.934159	54.652		0.379812	1.07048	1	58.504
NC36	disease control	79.47	440.18	257.063	1175.28	649003		0.000122449	0.00067824	0.000396089	0.0018109		0.067618	0.374532	0.218725	1		0.18054	1	0.583994	2.67		0.309146	1.71234	1	4.57196
NC37	disease control	79.47	414.303	285.615	1138.23	696688		0.000114068	0.000594675	0.000409961	0.00163377		0.0698191	0.363989	0.25093	1		0.191816	1	0.689387	2.74733		0.278242	1.45056	1	3.98518
NC38	disease control	43.3814	373.649	272.632	986.855	690943		6.27858e-05	0.000540781	0.00039458	0.00142827		0.0439592	0.378626	0.276264	1		0.116102	1	0.729648	2.64113		0.159121	1.37052	1	3.61973
NC39	disease control	54.8417	389.726	312.578	307.167	719984		7.61708e-05	0.000541299	0.000434146	0.00042663		0.178541	1.26878	1.01762	1		0.140719	1	0.802046	0.788161		0.17545	1.24681	1	0.982688
NC40	disease control	15.3381	815.999	353.514	755.28	3.41904e+06		4.48609e-06	0.000238663	0.000103396	0.000220904		0.0203079	1.08039	0.468057	1		0.0187968	1	0.433228	0.925589		0.0433877	2.30825	1	2.13649
NC41	disease control	52.98	557.83	291.365	703.548	762487		6.94831e-05	0.000731592	0.000382124	0.000922701		0.0753041	0.792881	0.414137	1		0.0949752	1	0.522319	1.26122		0.181834	1.91454	1	2.41466
NC42	disease control	52.97	400.269	345.03	57289.3	868086		6.10193e-05	0.000461093	0.000397461	0.0659949		0.000924606	0.0069868	0.0060226	1		0.132336	1	0.861997	143.127		0.153523	1.1601	1	166.041
NC43	disease control	52.97	492.834	255.869	406.804	694092		7.63155e-05	0.000710041	0.000368639	0.000586096		0.13021	1.21148	0.628974	1		0.10748	1	0.51918	0.82544		0.20702	1.92612	1	1.58989
NC46	disease control	96.5519	708.675	359.979	692.842	881328		0.000109553	0.000804099	0.00040845	0.000786134		0.139356	1.02285	0.519568	1		0.136243	1	0.50796	0.977659		0.268216	1.96866	1	1.92468
FTLD01	FTLD	210.787	1418.73	582.725	4185.41	6.85436e+06		3.07522e-05	0.000206982	8.50152e-05	0.000610619		0.0503623	0.338971	0.139228	1		0.148574	1	0.410737	2.95011		0.361726	2.43465	1	7.18247
FTLD02	FTLD	163.901	1892.48	706.925	5102.4	5.65751e+06		2.89706e-05	0.000334508	0.000124953	0.00090188		0.0321224	0.3709	0.138548	1		0.0866066	1	0.373544	2.69614		0.231851	2.67706	1	7.21773
FTLD03	FTLD	238.395	2068.38	456.727	347640	6.58034e+06		3.62284e-05	0.000314328	6.94079e-05	0.0528301		0.000685753	0.00594978	0.00131379	1		0.115257	1	0.220814	168.073		0.521963	4.5287	1	761.154
FTLD04	FTLD	2014.59	9887	887.33	5419.14	1.34069e+07		0.000150265	0.000737455	6.61844e-05	0.000404204		0.371755	1.82446	0.16374	1		0.203761	1	0.0897471	0.548107		2.27039	11.1424	1	6.10724
FTLD05	FTLD	664.416	2358.19	891.63	5078.68	6.69442e+06		9.92493e-05	0.000352262	0.00013319	0.000758643		0.130825	0.464331	0.175564	1		0.281749	1	0.3781	2.15363		0.74517	2.64481	1	5.69594
FTLD06	FTLD	6033.88	2830.72	817.882	14376.6	8.40384e+06		0.000717992	0.000336836	9.73225e-05	0.00171072		0.419701	0.196897	0.0568897	1		2.13158	1	0.288931	5.0788		7.37745	3.46103	1	17.5779
FTLD07	FTLD	2948.49	1913.21	561.513	14702	8.217e+06		0.000358829	0.000232835	6.83356e-05	0.00178922		0.20055	0.130132	0.0381929	1		1.54113	1	0.293493	7.68449		5.25098	3.40723	1	26.1829
FTLD08	FTLD	171.377	352.391	290.967	365.72	769665		0.000222665	0.00045785	0.000378044	0.000475168		0.468602	0.963554	0.795599	1		0.486326	1	0.825692	1.03782		0.588992	1.2111	1	1.25691
FTLD09	FTLD	115.626	374.339	340.864	436.104	812918		0.000142235	0.000460488	0.00041931	0.000536468		0.265133	0.858371	0.781613	1		0.308879	1	0.910577	1.165		0.339213	1.09821	1	1.27941
FTLD10	FTLD	65.4868	563.718	279.047	284.265	695887		9.41055e-05	0.000810071	0.000400994	0.000408494		0.230372	1.98307	0.981641	1		0.116169	1	0.495011	0.504269		0.23468	2.02016	1	1.0187
FTLD11	FTLD	53.2	550.451	330.489	376.143	682060		7.7999e-05	0.000807042	0.000484546	0.000551481		0.141435	1.46341	0.878626	1		0.096648	1	0.600397	0.683336		0.160973	1.66556	1	1.13814
FTLD12	FTLD	57.5765	276.464	300.919	913.366	685079		8.40437e-05	0.00040355	0.000439248	0.00133323		0.0630377	0.302687	0.329462	1		0.208261	1	1.08846	3.30375		0.191335	0.91873	1	3.03525
FTLD13	FTLD	30.0403	345.758	355.316	363.352	674217		4.45558e-05	0.000512829	0.000527005	0.000538924		0.0826755	0.951578	0.977884	1		0.0868825	1	1.02764	1.05089		0.0845453	0.9731	1	1.02262
FTLD14	FTLD	53.19	494.975	292.525	350.151	647499		8.21468e-05	0.000764441	0.000451777	0.000540774		0.151906	1.4136	0.835425	1		0.10746	1	0.59099	0.707412		0.181831	1.69208	1	1.19699
FTLD15	FTLD	53.21	310.226	304.998	429.613	693058		7.67757e-05	0.000447618	0.000440075	0.000619881		0.123856	0.722104	0.709935	1		0.17152	1	0.983148	1.38484		0.17446	1.01714	1	1.40858
FTLD16	FTLD	32.1944	414.599	283.454	510.017	665933		4.83448e-05	0.000622584	0.000425649	0.000765869		0.0631241	0.812912	0.555772	1		0.0776518	1	0.683681	1.23015		0.113579	1.46267	1	1.7993
FTLD17	FTLD	53.19	441.219	292.355	472.114	648506		8.20193e-05	0.000680363	0.000450813	0.000728002		0.112664	0.934562	0.619247	1		0.120552	1	0.662607	1.07002		0.181936	1.50919	1	1.61486
FTLD18	FTLD	53.19	396.336	292.505	378.917	687250		7.73954e-05	0.000576698	0.000425616	0.000551352		0.140374	1.04597	0.77195	1		0.134204	1	0.738023	0.956051		0.181843	1.35497	1	1.29542
FTLD19	FTLD	151.981	569.496	448.385	563.099	1.05698e+06		0.000143788	0.000538797	0.000424215	0.000532745		0.269901	1.01136	0.796282	1		0.266869	1	0.787337	0.988767		0.338952	1.2701	1	1.25584
FTLD20	FTLD	88.8944	659.266	387.178	467.004	1.11734e+06		7.95592e-05	0.000590034	0.000346519	0.000417962		0.19035	1.41169	0.829068	1		0.134838	1	0.587287	0.70837		0.229596	1.70275	1	1.20617
FTLD21	FTLD	180.08	610.575	497.86	594.711	1.07604e+06		0.000167355	0.000567431	0.00046268	0.000552688		0.302802	1.02668	0.837146	1		0.294934	1	0.815395	0.974018		0.361707	1.2264	1	1.19453
NC01	normal control	105.94	769.17	667.669	5476.06	4.87455e+06		2.17333e-05	0.000157793	0.00013697	0.0011234		0.019346	0.14046	0.121925	1		0.137733	1	0.868038	7.11944		0.158671	1.15202	1	8.20176
NC02	normal control	293.811	4729.87	1460.34	4198.46	1.11204e+07		2.64208e-05	0.000425331	0.000131321	0.000377544		0.0699807	1.12657	0.347828	1		0.0621183	1	0.308749	0.887648		0.201193	3.23887	1	2.87498
NC03	normal control	581.383	5735.15	1703.87	6310.44	1.23079e+07		4.72364e-05	0.000465971	0.000138436	0.000512712		0.0921305	0.908835	0.270008	1		0.101372	1	0.297092	1.10031		0.341214	3.36596	1	3.7036
NC05	normal control	0	1679.01	3959.45	1839.78	5.18302e+06		0	0.000323944	0.000763928	0.000354963		0	0.912614	2.15214	1		0	1	2.35821	1.09575		0	0.424051	1	0.464655
NC06	normal control	0	1631.98	633.631	1432.26	1.10055e+07		0	0.000148288	5.75741e-05	0.00013014		0	1.13945	0.442401	1		0	1	0.38826	0.87762		0	2.57559	1	2.26039
NC07	normal control	53.2	813.348	1426.82	922.668	4.08011e+06		1.30389e-05	0.000199344	0.000349701	0.000226138		0.0576589	0.881518	1.54641	1		0.0654087	1	1.75426	1.13441		0.0372857	0.570042	1	0.64666
NC08	normal control	87.0104	923.834	607.62	1147.78	2.8706e+06		3.03108e-05	0.000321826	0.00021167	0.000399838		0.0758078	0.804891	0.529389	1		0.0941839	1	0.657715	1.2424		0.143199	1.52042	1	1.88897
NC09	normal control	132.95	579.955	627.052	781.802	3.22392e+06		4.12387e-05	0.000179892	0.0001945	0.000242501		0.170056	0.741818	0.80206	1		0.229242	1	1.08121	1.34804		0.212024	0.924891	1	1.24679
NC10	normal control	140.967	668.502	521.345	987.711	1.83086e+06		7.69951e-05	0.00036513	0.000284754	0.000539479		0.142721	0.67682	0.527831	1		0.21087	1	0.77987	1.4775		0.270391	1.28226	1	1.89454
NC44	normal control	52.98	479.817	355.912	984.982	712924		7.43136e-05	0.000673027	0.000499228	0.00138161		0.0537878	0.487133	0.361339	1		0.110417	1	0.741766	2.05283		0.148857	1.34813	1	2.76749
NC45	normal control	45.0107	576.42	329.884	833.605	740087		6.08181e-05	0.000778855	0.000445737	0.00112636		0.0539952	0.691479	0.395732	1		0.0780865	1	0.572298	1.44618		0.136444	1.74734	1	2.52696
NC47	normal control	28.7251	373.009	335.482	15069.2	854324		3.36232e-05	0.000436614	0.000392687	0.0176388		0.00190621	0.0247531	0.0222627	1		0.0770091	1	0.899391	40.399		0.0856235	1.11186	1	44.9182
NC48	normal control	52.98	350.631	226.885	734.94	699155		7.57772e-05	0.000501507	0.000324513	0.00105118		0.0720875	0.477088	0.308712	1		0.151099	1	0.647076	2.09605		0.23351	1.54541	1	3.23926

## Sheet: Fig7a statistics
Figure 7
Figure 7A
			vs whole protein		vs ACTB		vs GAPDH		vs NF-L
	group1	group2	p-value		p-value		p-value		p-value
pSer46-MARCKS	nc	dc	0.0129507	*	1		0.793943		1
	nc	AD	4.3863e-06	**	0.0035243	**	0.0135678	*	0.00930595	**
	nc	FTLD	0.00045795	**	0.0214695	*	0.0509307		0.0355833	*
	nc	ALS	2.53344e-05	**	9.59894e-06	**	0.00157284	**	0.000621634	**
	dc	AD	1		0.0137804	#	0.251793		0.17882
	dc	FTLD	1		0.0273835	#	1		0.238377
	dc	ALS	0.0472673	#	1.48688e-05	##	0.0309014	#	0.0216339	#
ACTB	nc	dc	0.20372				1		1
	nc	AD	1				0.395672		0.817646
	nc	FTLD	1				1		1
	nc	ALS	1				0.00733365	**	0.0557333
	dc	AD	0.100379				0.153514		0.027015	#
	dc	FTLD	0.182049				1		1
	dc	ALS	0.00253832	##			0.0135564	#	0.000225317	##
GAPDH	nc	dc	0.0231236	*	1				1
	nc	AD	0.0340951	*	0.395672				1
	nc	FTLD	0.352265		1				1
	nc	ALS	0.0225367	*	0.00733365	**			1
	dc	AD	0.957783		0.153514				1
	dc	FTLD	1		1				1
	dc	ALS	1		0.0135564	#			1
NF-L	nc	dc	0.379782		1		1
	nc	AD	0.954754		0.817646		1
	nc	FTLD	1		1		1
	nc	ALS	0.181211		0.0557333		1
	dc	AD	0.138387		0.027015	#	1
	dc	FTLD	1		1		1
	dc	ALS	1		0.000225317	##	1

## Sheet: Figure7C
Figure 7
Figure 7C
pSer46-MARCKS / ACTB			Correlation analysis
Group	pSer46-MARCKS / ACTB		Group	pSer46-MARCKS	NF-L
FTLD-ALS	0.0247078		FTLD-ALS	298.827	11578.2
FTLD-ALS	0.0239495		FTLD-ALS	592.427	89697.6
FTLD-ALS	0.0226889		FTLD-ALS	370.388	17058
FTLD-ALS	0.0235863		FTLD-ALS	205.633	10981.3
FTLD-ALS	0.015317		FTLD-ALS	91.4275	10785.7
FTLD-ALS	0.0124678		FTLD-ALS	157.234	10169.9
FTLD-ALS	0.0197514		FTLD-ALS	239.614	15387.1
FTLD-ALS	0.0180727		FTLD-ALS	325.271	18759.7
FTLD-ALS	0.0172391		FTLD-ALS	159.499	17011.5
Control	0.0159776		Control	392.314	15374.8
Control	0.0173718		Control	432.853	17137.8
Control	0.00646913		Control	383.265	13438.3
Control	0.00953472		Control	472.961	15497.2
Control	0.0131665		Control	294.05	11906.6
Control	0.0185566		Control	218.998	13713.9
Control	0.0106105		Control	238.734	12548.4
Control	0.0140298		Control	409.666	25911.4
Control	0.00774209		Control	286.989	12142.1
