# Supplementary material for: DNA damage in embryonic neural stem cell determines FTLDs’ fate via early-stage neuronal necrosis
Source: Life Sci Alliance. 2021 Jun 15;4(7):e202101022. doi: 10.26508/lsa.202101022 (PMC9715434; doi:10.26508/lsa.202101022)
Supplement: Supplementary file 18 [file LSA-2021-01022_SdataFS19.xlsx]

## Sheet: SupFigS19
Supplementary Figure S19
	pMARCKS / ACTB	total MARCKS / ACTB	NFL / ACTB
ALS.01	0.0687832	3.75403	0.331361
ALS.02	0.104446	2.66292	0.433155
ALS.03	0.0285797	0.874805	0.106879
ALS.04	0.0376344	1.80709	0.196011
ALS.05	0.121514	3.70452	0.421854
ALS.06	0.0529877	1.44707	0.163023
ALS.07	0.0296533	0.47716	0.0884824
ALS.08	0.0221188	2.21629	0.0951594
Control.01	0.0590922	1.62086	0.162842
Control.02	0.0235745	1.08399	0.0944806
Control.03	0.0911937	1.55206	0.214483
Control.04	0.0604125	1.12764	1.014
Control.05	0.0828527	1.38686	0.150831
Control.06	0.148563	1.70613	0.229633
Control.07	0.238996	1.83476	0.104967
Control.08	0.0338337	1.36922	0.124054
Disease_control.01	0.134348	4.46316	0.378889
Disease_control.02	0.125247	3.83783	0.314421
Disease_control.03	0.383553	5.40656	0.45593
Disease_control.04	0.0820852	1.76954	0.179297
Disease_control.05	0.125445	2.77898	0.329418
Disease_control.06	0.234015	4.0482	0.408159
Disease_control.07	0.051773	2.02902	0.415898
Disease_control.08	0.306334	5.51532	0.751191
Disease_control.09	0.0788362	2.76662	0.869921
Disease_control.10	0.0826524	4.18758	0.23675
